# Supplementary material for: VO2FITTING: A Free and Open-Source Software for Modelling Oxygen Uptake Kinetics in Swimming and other Exercise Modalities
Source: Sports (Basel). 2019 Jan 24;7(2):31. doi: 10.3390/sports7020031 (PMC6409559; doi:10.3390/sports7020031)
Supplement: Supplementary file 1 [file sports-07-00031-s001.zip]

Archive with 2 entries (2 files):
- S1_FILE .docx
- S2_FILE.xlsx
