# Supplementary material for: VO2FITTING: A Free and Open-Source Software for Modelling Oxygen Uptake Kinetics in Swimming and other Exercise Modalities
Source: Sports (Basel). 2019 Jan 24;7(2):31. doi: 10.3390/sports7020031 (PMC6409559; doi:10.3390/sports7020031)
Supplement: Supplementary file 1 [file sports-07-00031-s001.zip › S2_FILE.xlsx]

## Sheet: S2_File Validation Datasets
S2_File (Supporting information 1): Validation Datasets

## Sheet: Mono-exp (no TDp)
			ts	t0	t	VO2/Kg	VO2withnoise
Change input parameters			s	min	hh:mm:ss	ml/min/Kg	ml/min/Kg	MODEL →
VO2baseline	7.87	mL ⋅ kg−1⋅ min−1
Ap	45.08	mL ⋅ kg−1⋅ min−1	0	0	00:00:00	7.87	1.93629
taup	26.98	s	1	0.0166667	00:00:01	9.51028	6.66935
			2	0.0333333	00:00:02	11.0909	7.75394
Gaussian noise			3	0.05	00:00:03	12.614	12.331
Sigma	5	mL ⋅ kg−1⋅ min−1	4	0.0666667	00:00:04	14.0816	16.7789
			5	0.0833333	00:00:05	15.4959	3.90041	Generic suggestions on input parameters
			6	0.1	00:00:06	16.8587	21.3981		Mono exponential	Biexponential
			7	0.116667	00:00:07	18.1719	2.94792	𝐴0 (mL ⋅ kg−1⋅ min−1)	7.87 ± 2.22	7.87 ± 2.22
			8	0.133333	00:00:08	19.4374	22.1503	𝐴p (mL ⋅ kg−1⋅ min−1)	45.08 ± 6.70	41.37 ± 7.24
			9	0.15	00:00:09	20.6567	27.2138	TDp (s)	20.33 ± 5.72	22.91 ± 5.77
			10	0.166667	00:00:10	21.8318	17.3195	𝜏p (s)	26.98 ± 11.82	17.54 ± 6.92
			11	0.183333	00:00:11	22.964	20.7704	𝐴sc (s)	-	13.00 ± 2.94
			12	0.2	00:00:12	24.0551	18.1236	TDsc (s)	-	151.73 ± 21.55
			13	0.216667	00:00:13	25.1065	26.675	𝜏sc (s)	-	282.75 ± 155.48
			14	0.233333	00:00:14	26.1196	27.2371	VO2 (mL ⋅ kg−1⋅ min−1)	55.06 ± 6.42	55.06 ± 6.42
			15	0.25	00:00:15	27.0958	26.7009	VO2 - 𝐴p (mL ⋅ kg−1⋅ min−1)	10.02 ± 2.42	13.67 ± 3.79
			16	0.266667	00:00:16	28.0366	23.1354
			17	0.283333	00:00:17	28.9431	41.001
			18	0.3	00:00:18	29.8166	21.4924
			19	0.316667	00:00:19	30.6583	30.6598
			20	0.333333	00:00:20	31.4694	32.3963
			21	0.35	00:00:21	32.251	35.0555
			22	0.366667	00:00:22	33.0042	37.6929
			23	0.383333	00:00:23	33.7299	36.5846
			24	0.4	00:00:24	34.4293	37.4359
			25	0.416667	00:00:25	35.1032	33.8965
			26	0.433333	00:00:26	35.7525	30.9452
			27	0.45	00:00:27	36.3783	34.3782
			28	0.466667	00:00:28	36.9813	33.6142
			29	0.483333	00:00:29	37.5623	33.9204
			30	0.5	00:00:30	38.1222	35.8581
			31	0.516667	00:00:31	38.6617	44.6647
			32	0.533333	00:00:32	39.1816	44.4943
			33	0.55	00:00:33	39.6826	41.5397
			34	0.566667	00:00:34	40.1653	39.8783
			35	0.583333	00:00:35	40.6305	34.7511
			36	0.6	00:00:36	41.0788	41.8694
			37	0.616667	00:00:37	41.5107	30.8819
			38	0.633333	00:00:38	41.927	46.9599
			39	0.65	00:00:39	42.328	40.0249
			40	0.666667	00:00:40	42.7145	43.51
			41	0.683333	00:00:41	43.087	51.0569
			42	0.7	00:00:42	43.4458	44.8669
			43	0.716667	00:00:43	43.7917	41.9096
			44	0.733333	00:00:44	44.1249	42.499
			45	0.75	00:00:45	44.446	47.2229
			46	0.766667	00:00:46	44.7554	53.3559
			47	0.783333	00:00:47	45.0536	47.3168
			48	0.8	00:00:48	45.3409	44.0177
			49	0.816667	00:00:49	45.6178	46.8624
			50	0.833333	00:00:50	45.8846	45.996
			51	0.85	00:00:51	46.1417	52.9513
			52	0.866667	00:00:52	46.3894	44.5498
			53	0.883333	00:00:53	46.6281	40.4282
			54	0.9	00:00:54	46.8581	47.1867
			55	0.916667	00:00:55	47.0798	43.9297
			56	0.933333	00:00:56	47.2934	56.4066
			57	0.95	00:00:57	47.4992	45.8799
			58	0.966667	00:00:58	47.6975	47.9236
			59	0.983333	00:00:59	47.8886	51.9956
			60	1	00:01:00	48.0728	47.7102
			61	1.01667	00:01:01	48.2503	53.1613
			62	1.03333	00:01:02	48.4213	54.8739
			63	1.05	00:01:03	48.5861	50.8082
			64	1.06667	00:01:04	48.7448	38.6182
			65	1.08333	00:01:05	48.8979	39.5898
			66	1.1	00:01:06	49.0453	54.5413
			67	1.11667	00:01:07	49.1874	49.0238
			68	1.13333	00:01:08	49.3243	49.084
			69	1.15	00:01:09	49.4562	52.2057
			70	1.16667	00:01:10	49.5833	46.8477
			71	1.18333	00:01:11	49.7058	44.7175
			72	1.2	00:01:12	49.8239	50.3976
			73	1.21667	00:01:13	49.9376	45.1924
			74	1.23333	00:01:14	50.0472	50.672
			75	1.25	00:01:15	50.1528	44.2876
			76	1.26667	00:01:16	50.2546	46.1728
			77	1.28333	00:01:17	50.3527	56.6428
			78	1.3	00:01:18	50.4472	42.3244
			79	1.31667	00:01:19	50.5383	46.4099
			80	1.33333	00:01:20	50.626	48.8538
			81	1.35	00:01:21	50.7106	56.6215
			82	1.36667	00:01:22	50.7921	41.0445
			83	1.38333	00:01:23	50.8706	54.1751
			84	1.4	00:01:24	50.9462	56.4429
			85	1.41667	00:01:25	51.0192	47.2785
			86	1.43333	00:01:26	51.0894	44.4408
			87	1.45	00:01:27	51.1571	54.5102
			88	1.46667	00:01:28	51.2223	54.4824
			89	1.48333	00:01:29	51.2852	54.2839
			90	1.5	00:01:30	51.3458	44.8038
			91	1.51667	00:01:31	51.4042	57.4689
			92	1.53333	00:01:32	51.4604	46.5596
			93	1.55	00:01:33	51.5146	57.6984
			94	1.56667	00:01:34	51.5668	51.8594
			95	1.58333	00:01:35	51.6172	47.4942
			96	1.6	00:01:36	51.6657	48.4955
			97	1.61667	00:01:37	51.7124	49.7617
			98	1.63333	00:01:38	51.7574	40.2937
			99	1.65	00:01:39	51.8008	48.1675
			100	1.66667	00:01:40	51.8426	48.1636
			101	1.68333	00:01:41	51.8829	49.9709
			102	1.7	00:01:42	51.9217	43.4912
			103	1.71667	00:01:43	51.9592	47.3034
			104	1.73333	00:01:44	51.9952	54.5139
			105	1.75	00:01:45	52.03	44.9797
			106	1.76667	00:01:46	52.0634	43.1628
			107	1.78333	00:01:47	52.0957	51.4329
			108	1.8	00:01:48	52.1268	48.5299
			109	1.81667	00:01:49	52.1567	60.4221
			110	1.83333	00:01:50	52.1856	55.2896
			111	1.85	00:01:51	52.2134	56.2356
			112	1.86667	00:01:52	52.2402	49.8434
			113	1.88333	00:01:53	52.266	43.4387
			114	1.9	00:01:54	52.2909	54.284
			115	1.91667	00:01:55	52.3149	53.9837
			116	1.93333	00:01:56	52.338	49.4768
			117	1.95	00:01:57	52.3603	45.3223
			118	1.96667	00:01:58	52.3817	59.6026
			119	1.98333	00:01:59	52.4024	47.7727
			120	2	00:02:00	52.4223	56.1322
			121	2.01667	00:02:01	52.4415	46.8572
			122	2.03333	00:02:02	52.46	50.3362
			123	2.05	00:02:03	52.4779	46.8712
			124	2.06667	00:02:04	52.495	54.9795
			125	2.08333	00:02:05	52.5116	58.5426
			126	2.1	00:02:06	52.5276	46.345
			127	2.11667	00:02:07	52.5429	53.3228
			128	2.13333	00:02:08	52.5577	57.1132
			129	2.15	00:02:09	52.572	42.9246
			130	2.16667	00:02:10	52.5858	55.3708
			131	2.18333	00:02:11	52.599	61.8221
			132	2.2	00:02:12	52.6118	58.2544
			133	2.21667	00:02:13	52.6241	53.4801
			134	2.23333	00:02:14	52.636	58.235
			135	2.25	00:02:15	52.6474	61.1231
			136	2.26667	00:02:16	52.6584	47.5337
			137	2.28333	00:02:17	52.669	56.0536
			138	2.3	00:02:18	52.6792	56.1101
			139	2.31667	00:02:19	52.6891	53.2241
			140	2.33333	00:02:20	52.6986	59.075
			141	2.35	00:02:21	52.7077	50.093
			142	2.36667	00:02:22	52.7165	48.2259
			143	2.38333	00:02:23	52.725	45.8577
			144	2.4	00:02:24	52.7332	48.0622
			145	2.41667	00:02:25	52.7411	43.4983
			146	2.43333	00:02:26	52.7487	63.5784
			147	2.45	00:02:27	52.756	50.8643
			148	2.46667	00:02:28	52.7631	46.6844
			149	2.48333	00:02:29	52.7699	54.8471
			150	2.5	00:02:30	52.7764	58.0599
			151	2.51667	00:02:31	52.7828	47.0331
			152	2.53333	00:02:32	52.7888	55.278
			153	2.55	00:02:33	52.7947	53.4029
			154	2.56667	00:02:34	52.8004	47.2572
			155	2.58333	00:02:35	52.8058	56.3051
			156	2.6	00:02:36	52.811	60.5433
			157	2.61667	00:02:37	52.8161	51.9068
			158	2.63333	00:02:38	52.821	54.4767
			159	2.65	00:02:39	52.8257	55.9686
			160	2.66667	00:02:40	52.8302	45.486
			161	2.68333	00:02:41	52.8346	57.3366
			162	2.7	00:02:42	52.8388	50.3244
			163	2.71667	00:02:43	52.8428	54.3235
			164	2.73333	00:02:44	52.8467	50.6271
			165	2.75	00:02:45	52.8505	55.8194
			166	2.76667	00:02:46	52.8541	58.4599
			167	2.78333	00:02:47	52.8576	53.2141
			168	2.8	00:02:48	52.8609	62.0674
			169	2.81667	00:02:49	52.8642	54.9027
			170	2.83333	00:02:50	52.8673	50.3502
			171	2.85	00:02:51	52.8703	53.8623
			172	2.86667	00:02:52	52.8732	51.05
			173	2.88333	00:02:53	52.876	46.4931
			174	2.9	00:02:54	52.8787	46.7891
			175	2.91667	00:02:55	52.8813	56.0856
			176	2.93333	00:02:56	52.8838	60.5962
			177	2.95	00:02:57	52.8862	48.8805
			178	2.96667	00:02:58	52.8885	61.0955
			179	2.98333	00:02:59	52.8908	61.3104
			180	3	00:03:00	52.8929	50.5948
			181	3.01667	00:03:01	52.895	50.6848
			182	3.03333	00:03:02	52.897	47.5333
			183	3.05	00:03:03	52.8989	52.3339
			184	3.06667	00:03:04	52.9008	48.0054
			185	3.08333	00:03:05	52.9026	45.5468
			186	3.1	00:03:06	52.9043	64.5341
			187	3.11667	00:03:07	52.906	48.1237
			188	3.13333	00:03:08	52.9076	58.293
			189	3.15	00:03:09	52.9091	54.7981
			190	3.16667	00:03:10	52.9106	66.6365
			191	3.18333	00:03:11	52.912	52.9377
			192	3.2	00:03:12	52.9134	53.0622
			193	3.21667	00:03:13	52.9147	58.7567
			194	3.23333	00:03:14	52.916	50.4435
			195	3.25	00:03:15	52.9173	49.1159
			196	3.26667	00:03:16	52.9185	58.1154
			197	3.28333	00:03:17	52.9196	55.1036
			198	3.3	00:03:18	52.9207	50.4901
			199	3.31667	00:03:19	52.9218	53.479
			200	3.33333	00:03:20	52.9228	51.5813
			201	3.35	00:03:21	52.9238	53.2235
			202	3.36667	00:03:22	52.9247	43.685
			203	3.38333	00:03:23	52.9257	51.3464
			204	3.4	00:03:24	52.9265	53.5998
			205	3.41667	00:03:25	52.9274	52.3443
			206	3.43333	00:03:26	52.9282	55.7711
			207	3.45	00:03:27	52.929	42.2702
			208	3.46667	00:03:28	52.9298	60.1615
			209	3.48333	00:03:29	52.9305	58.8927
			210	3.5	00:03:30	52.9312	52.8707
			211	3.51667	00:03:31	52.9319	54.2042
			212	3.53333	00:03:32	52.9326	53.0264
			213	3.55	00:03:33	52.9332	52.6717
			214	3.56667	00:03:34	52.9338	56.6409
			215	3.58333	00:03:35	52.9344	54.7496
			216	3.6	00:03:36	52.935	56.5983
			217	3.61667	00:03:37	52.9355	51.3353
			218	3.63333	00:03:38	52.936	52.9955
			219	3.65	00:03:39	52.9365	46.5259
			220	3.66667	00:03:40	52.937	53.6792
			221	3.68333	00:03:41	52.9375	50.966
			222	3.7	00:03:42	52.938	39.5626
			223	3.71667	00:03:43	52.9384	51.1096
			224	3.73333	00:03:44	52.9388	39.0064
			225	3.75	00:03:45	52.9392	52.8006
			226	3.76667	00:03:46	52.9396	50.8938
			227	3.78333	00:03:47	52.94	57.7794
			228	3.8	00:03:48	52.9404	54.8773
			229	3.81667	00:03:49	52.9407	44.6625
			230	3.83333	00:03:50	52.9411	52.4667
			231	3.85	00:03:51	52.9414	42.3002
			232	3.86667	00:03:52	52.9417	49.4868
			233	3.88333	00:03:53	52.942	50.6331
			234	3.9	00:03:54	52.9423	51.612
			235	3.91667	00:03:55	52.9426	57.7059
			236	3.93333	00:03:56	52.9428	54.1344
			237	3.95	00:03:57	52.9431	51.0137
			238	3.96667	00:03:58	52.9433	54.8776
			239	3.98333	00:03:59	52.9436	51.7031
			240	4	00:04:00	52.9438	45.732
			241	4.01667	00:04:01	52.944	63.5994
			242	4.03333	00:04:02	52.9443	51.6696
			243	4.05	00:04:03	52.9445	52.0784
			244	4.06667	00:04:04	52.9447	59.5394
			245	4.08333	00:04:05	52.9449	43.8279
			246	4.1	00:04:06	52.9451	53.6217
			247	4.11667	00:04:07	52.9452	46.6363
			248	4.13333	00:04:08	52.9454	51.1632
			249	4.15	00:04:09	52.9456	55.2082
			250	4.16667	00:04:10	52.9457	49.7843
			251	4.18333	00:04:11	52.9459	60.3749
			252	4.2	00:04:12	52.946	60.7379
			253	4.21667	00:04:13	52.9462	59.8528
			254	4.23333	00:04:14	52.9463	53.3914
			255	4.25	00:04:15	52.9465	49.0806
			256	4.26667	00:04:16	52.9466	47.6255
			257	4.28333	00:04:17	52.9467	46.6758
			258	4.3	00:04:18	52.9468	49.0515
			259	4.31667	00:04:19	52.9469	50.2702
			260	4.33333	00:04:20	52.9471	52.1576
			261	4.35	00:04:21	52.9472	50.5831
			262	4.36667	00:04:22	52.9473	57.2265
			263	4.38333	00:04:23	52.9474	56.1204
			264	4.4	00:04:24	52.9475	56.0041
			265	4.41667	00:04:25	52.9476	56.1137
			266	4.43333	00:04:26	52.9476	51.0644
			267	4.45	00:04:27	52.9477	51.0901
			268	4.46667	00:04:28	52.9478	56.5648
			269	4.48333	00:04:29	52.9479	54.36
			270	4.5	00:04:30	52.948	39.9354
			271	4.51667	00:04:31	52.948	55.3313
			272	4.53333	00:04:32	52.9481	58.0511
			273	4.55	00:04:33	52.9482	57.1257
			274	4.56667	00:04:34	52.9482	55.4957
			275	4.58333	00:04:35	52.9483	55.2055
			276	4.6	00:04:36	52.9484	53.915
			277	4.61667	00:04:37	52.9484	51.0789
			278	4.63333	00:04:38	52.9485	55.5303
			279	4.65	00:04:39	52.9485	58.674
			280	4.66667	00:04:40	52.9486	50.3332
			281	4.68333	00:04:41	52.9486	57.0504
			282	4.7	00:04:42	52.9487	53.0134
			283	4.71667	00:04:43	52.9487	53.5241
			284	4.73333	00:04:44	52.9488	42.222
			285	4.75	00:04:45	52.9488	58.2518
			286	4.76667	00:04:46	52.9489	49.9927
			287	4.78333	00:04:47	52.9489	61.1813
			288	4.8	00:04:48	52.949	57.277
			289	4.81667	00:04:49	52.949	49.399
			290	4.83333	00:04:50	52.949	56.2912
			291	4.85	00:04:51	52.9491	53.8833
			292	4.86667	00:04:52	52.9491	54.3622
			293	4.88333	00:04:53	52.9491	47.8534
			294	4.9	00:04:54	52.9492	44.0321
			295	4.91667	00:04:55	52.9492	55.862
			296	4.93333	00:04:56	52.9492	51.1736
			297	4.95	00:04:57	52.9493	51.7163
			298	4.96667	00:04:58	52.9493	52.8562
			299	4.98333	00:04:59	52.9493	54.2147
			300	5	00:05:00	52.9493	51.781
			301	5.01667	00:05:01	52.9494	45.0074
			302	5.03333	00:05:02	52.9494	53.194
			303	5.05	00:05:03	52.9494	50.145
			304	5.06667	00:05:04	52.9494	57.827
			305	5.08333	00:05:05	52.9494	51.4605
			306	5.1	00:05:06	52.9495	41.4128
			307	5.11667	00:05:07	52.9495	52.8623
			308	5.13333	00:05:08	52.9495	47.6289
			309	5.15	00:05:09	52.9495	45.5595
			310	5.16667	00:05:10	52.9495	56.7446
			311	5.18333	00:05:11	52.9496	62.4862
			312	5.2	00:05:12	52.9496	61.0619
			313	5.21667	00:05:13	52.9496	53.2483
			314	5.23333	00:05:14	52.9496	50.1865
			315	5.25	00:05:15	52.9496	47.5178

## Sheet: Mono-exp (with TDp, Heaviside)
			ts	t0	t	H	VO2/Kg	VO2withnoise
Change input parameters			s	min	hh:mm:ss		ml/min/Kg	ml/min/Kg	MODEL →
VO2baseline	7.87	mL ⋅ kg−1⋅ min−1
Ap	45.08	mL ⋅ kg−1⋅ min−1	0	0	00:00:00	0	7.87	7.45824
taup	26.98	s	1	0.0166667	00:00:01	0	7.87	8.91426
TDp	20.33	s	2	0.0333333	00:00:02	0	7.87	7.9536
			3	0.05	00:00:03	0	7.87	-0.427353
Gaussian noise			4	0.0666667	00:00:04	0	7.87	0.689493
Sigma	5	mL ⋅ kg−1⋅ min−1	5	0.0833333	00:00:05	0	7.87	13.8932
			6	0.1	00:00:06	0	7.87	5.77026	Generic suggestions on input parameters
			7	0.116667	00:00:07	0	7.87	6.49186		Mono exponential	Biexponential
			8	0.133333	00:00:08	0	7.87	10.0378	𝐴0 (mL ⋅ kg−1⋅ min−1)	7.87 ± 2.22	7.87 ± 2.22
			9	0.15	00:00:09	0	7.87	7.97681	𝐴p (mL ⋅ kg−1⋅ min−1)	45.08 ± 6.70	41.37 ± 7.24
			10	0.166667	00:00:10	0	7.87	8.7973	TDp (s)	20.33 ± 5.72	22.91 ± 5.77
			11	0.183333	00:00:11	0	7.87	12.8478	𝜏p (s)	26.98 ± 11.82	17.54 ± 6.92
			12	0.2	00:00:12	0	7.87	4.92408	𝐴sc (s)	-	13.00 ± 2.94
			13	0.216667	00:00:13	0	7.87	4.60962	TDsc (s)	-	151.73 ± 21.55
			14	0.233333	00:00:14	0	7.87	8.90293	𝜏sc (s)	-	282.75 ± 155.48
			15	0.25	00:00:15	0	7.87	10.2626	VO2 (mL ⋅ kg−1⋅ min−1)	55.06 ± 6.42	55.06 ± 6.42
			16	0.266667	00:00:16	0	7.87	4.40042	VO2 - 𝐴p (mL ⋅ kg−1⋅ min−1)	10.02 ± 2.42	13.67 ± 3.79
			17	0.283333	00:00:17	0	7.87	2.6629
			18	0.3	00:00:18	0	7.87	14.7437
			19	0.316667	00:00:19	0	7.87	2.04855
			20	0.333333	00:00:20	0	7.87	5.75885
			21	0.35	00:00:21	1	8.9757	6.42325
			22	0.366667	00:00:22	1	10.5757	3.7606
			23	0.383333	00:00:23	1	12.1176	13.983
			24	0.4	00:00:24	1	13.6033	7.99354
			25	0.416667	00:00:25	1	15.035	14.1562
			26	0.433333	00:00:26	1	16.4146	22.1809
			27	0.45	00:00:27	1	17.7439	18.9587
			28	0.466667	00:00:28	1	19.0249	22.4353
			29	0.483333	00:00:29	1	20.2593	23.5492
			30	0.5	00:00:30	1	21.4488	26.1668
			31	0.516667	00:00:31	1	22.595	25.623
			32	0.533333	00:00:32	1	23.6995	17.8987
			33	0.55	00:00:33	1	24.7638	33.6536
			34	0.566667	00:00:34	1	25.7894	24.0452
			35	0.583333	00:00:35	1	26.7777	30.2327
			36	0.6	00:00:36	1	27.73	26.9703
			37	0.616667	00:00:37	1	28.6476	32.8527
			38	0.633333	00:00:38	1	29.5319	30.65
			39	0.65	00:00:39	1	30.384	30.2964
			40	0.666667	00:00:40	1	31.2051	37.5666
			41	0.683333	00:00:41	1	31.9963	24.3611
			42	0.7	00:00:42	1	32.7587	27.3996
			43	0.716667	00:00:43	1	33.4934	29.7102
			44	0.733333	00:00:44	1	34.2013	33.6106
			45	0.75	00:00:45	1	34.8835	42.8273
			46	0.766667	00:00:46	1	35.5409	33.099
			47	0.783333	00:00:47	1	36.1743	37.065
			48	0.8	00:00:48	1	36.7847	28.9848
			49	0.816667	00:00:49	1	37.3729	42.2604
			50	0.833333	00:00:50	1	37.9397	36.5536
			51	0.85	00:00:51	1	38.4859	37.3768
			52	0.866667	00:00:52	1	39.0122	38.9119
			53	0.883333	00:00:53	1	39.5193	45.5565
			54	0.9	00:00:54	1	40.008	35.576
			55	0.916667	00:00:55	1	40.4789	35.8014
			56	0.933333	00:00:56	1	40.9327	41.023
			57	0.95	00:00:57	1	41.37	46.509
			58	0.966667	00:00:58	1	41.7913	39.9369
			59	0.983333	00:00:59	1	42.1973	48.7071
			60	1	00:01:00	1	42.5886	41.5
			61	1.01667	00:01:01	1	42.9656	54.7259
			62	1.03333	00:01:02	1	43.3289	40.518
			63	1.05	00:01:03	1	43.6789	48.3459
			64	1.06667	00:01:04	1	44.0163	37.4815
			65	1.08333	00:01:05	1	44.3413	41.4694
			66	1.1	00:01:06	1	44.6546	45.905
			67	1.11667	00:01:07	1	44.9564	54.8274
			68	1.13333	00:01:08	1	45.2473	53.7067
			69	1.15	00:01:09	1	45.5275	43.8057
			70	1.16667	00:01:10	1	45.7976	49.2975
			71	1.18333	00:01:11	1	46.0579	41.1141
			72	1.2	00:01:12	1	46.3086	42.898
			73	1.21667	00:01:13	1	46.5503	48.4297
			74	1.23333	00:01:14	1	46.7832	46.925
			75	1.25	00:01:15	1	47.0075	38.636
			76	1.26667	00:01:16	1	47.2238	51.2768
			77	1.28333	00:01:17	1	47.4321	40.0861
			78	1.3	00:01:18	1	47.6329	52.2659
			79	1.31667	00:01:19	1	47.8264	50.9656
			80	1.33333	00:01:20	1	48.0128	40.5974
			81	1.35	00:01:21	1	48.1924	58.8843
			82	1.36667	00:01:22	1	48.3655	49.8421
			83	1.38333	00:01:23	1	48.5324	47.3405
			84	1.4	00:01:24	1	48.6931	52.2927
			85	1.41667	00:01:25	1	48.848	47.1364
			86	1.43333	00:01:26	1	48.9972	51.334
			87	1.45	00:01:27	1	49.1411	51.1608
			88	1.46667	00:01:28	1	49.2797	49.3815
			89	1.48333	00:01:29	1	49.4132	52.686
			90	1.5	00:01:30	1	49.5419	50.8336
			91	1.51667	00:01:31	1	49.6659	50.8033
			92	1.53333	00:01:32	1	49.7854	51.7783
			93	1.55	00:01:33	1	49.9005	50.9405
			94	1.56667	00:01:34	1	50.0115	50.5014
			95	1.58333	00:01:35	1	50.1184	48.5562
			96	1.6	00:01:36	1	50.2215	37.2775
			97	1.61667	00:01:37	1	50.3207	50.661
			98	1.63333	00:01:38	1	50.4164	50.4423
			99	1.65	00:01:39	1	50.5086	48.6273
			100	1.66667	00:01:40	1	50.5974	50.4889
			101	1.68333	00:01:41	1	50.683	47.9426
			102	1.7	00:01:42	1	50.7655	60.0441
			103	1.71667	00:01:43	1	50.845	61.303
			104	1.73333	00:01:44	1	50.9216	64.9641
			105	1.75	00:01:45	1	50.9954	47.8972
			106	1.76667	00:01:46	1	51.0665	54.1778
			107	1.78333	00:01:47	1	51.135	51.6803
			108	1.8	00:01:48	1	51.2011	51.9255
			109	1.81667	00:01:49	1	51.2647	44.189
			110	1.83333	00:01:50	1	51.326	53.7091
			111	1.85	00:01:51	1	51.3851	45.7115
			112	1.86667	00:01:52	1	51.4421	56.7547
			113	1.88333	00:01:53	1	51.4969	47.0479
			114	1.9	00:01:54	1	51.5498	48.5324
			115	1.91667	00:01:55	1	51.6008	50.1309
			116	1.93333	00:01:56	1	51.6499	65.1107
			117	1.95	00:01:57	1	51.6972	56.4454
			118	1.96667	00:01:58	1	51.7427	56.4092
			119	1.98333	00:01:59	1	51.7867	49.8092
			120	2	00:02:00	1	51.829	54.382
			121	2.01667	00:02:01	1	51.8698	59.5147
			122	2.03333	00:02:02	1	51.9091	52.6717
			123	2.05	00:02:03	1	51.947	50.7759
			124	2.06667	00:02:04	1	51.9835	54.897
			125	2.08333	00:02:05	1	52.0186	55.7263
			126	2.1	00:02:06	1	52.0525	56.7685
			127	2.11667	00:02:07	1	52.0852	55.4408
			128	2.13333	00:02:08	1	52.1166	50.8181
			129	2.15	00:02:09	1	52.147	49.5654
			130	2.16667	00:02:10	1	52.1762	58.184
			131	2.18333	00:02:11	1	52.2043	53.3444
			132	2.2	00:02:12	1	52.2315	48.945
			133	2.21667	00:02:13	1	52.2576	47.3805
			134	2.23333	00:02:14	1	52.2828	58.1233
			135	2.25	00:02:15	1	52.3071	56.7606
			136	2.26667	00:02:16	1	52.3305	47.742
			137	2.28333	00:02:17	1	52.353	50.6711
			138	2.3	00:02:18	1	52.3747	52.6499
			139	2.31667	00:02:19	1	52.3957	47.7568
			140	2.33333	00:02:20	1	52.4158	53.1043
			141	2.35	00:02:21	1	52.4353	62.8634
			142	2.36667	00:02:22	1	52.454	59.9888
			143	2.38333	00:02:23	1	52.4721	52.1063
			144	2.4	00:02:24	1	52.4894	42.7776
			145	2.41667	00:02:25	1	52.5062	50.2043
			146	2.43333	00:02:26	1	52.5224	53.5508
			147	2.45	00:02:27	1	52.5379	51.5152
			148	2.46667	00:02:28	1	52.5529	46.9253
			149	2.48333	00:02:29	1	52.5674	60.0261
			150	2.5	00:02:30	1	52.5813	54.3939
			151	2.51667	00:02:31	1	52.5947	56.2612
			152	2.53333	00:02:32	1	52.6076	58.1379
			153	2.55	00:02:33	1	52.6201	47.3729
			154	2.56667	00:02:34	1	52.6321	61.1261
			155	2.58333	00:02:35	1	52.6437	51.813
			156	2.6	00:02:36	1	52.6548	50.1292
			157	2.61667	00:02:37	1	52.6655	58.5367
			158	2.63333	00:02:38	1	52.6759	56.7198
			159	2.65	00:02:39	1	52.6859	57.4283
			160	2.66667	00:02:40	1	52.6955	55.6389
			161	2.68333	00:02:41	1	52.7047	43.3994
			162	2.7	00:02:42	1	52.7137	52.8912
			163	2.71667	00:02:43	1	52.7223	49.3272
			164	2.73333	00:02:44	1	52.7305	41.0694
			165	2.75	00:02:45	1	52.7385	51.6054
			166	2.76667	00:02:46	1	52.7462	52.9255
			167	2.78333	00:02:47	1	52.7536	57.7814
			168	2.8	00:02:48	1	52.7608	49.9389
			169	2.81667	00:02:49	1	52.7677	50.8153
			170	2.83333	00:02:50	1	52.7743	50.1778
			171	2.85	00:02:51	1	52.7807	48.7624
			172	2.86667	00:02:52	1	52.7869	56.9865
			173	2.88333	00:02:53	1	52.7928	48.0925
			174	2.9	00:02:54	1	52.7985	54.1076
			175	2.91667	00:02:55	1	52.804	54.706
			176	2.93333	00:02:56	1	52.8093	51.7026
			177	2.95	00:02:57	1	52.8145	60.857
			178	2.96667	00:02:58	1	52.8194	53.1292
			179	2.98333	00:02:59	1	52.8241	44.2866
			180	3	00:03:00	1	52.8287	55.9505
			181	3.01667	00:03:01	1	52.8331	53.0404
			182	3.03333	00:03:02	1	52.8374	46.2181
			183	3.05	00:03:03	1	52.8415	54.8771
			184	3.06667	00:03:04	1	52.8454	55.6779
			185	3.08333	00:03:05	1	52.8492	47.764
			186	3.1	00:03:06	1	52.8529	56.7119
			187	3.11667	00:03:07	1	52.8564	46.1042
			188	3.13333	00:03:08	1	52.8598	49.4108
			189	3.15	00:03:09	1	52.8631	47.3085
			190	3.16667	00:03:10	1	52.8663	53.2918
			191	3.18333	00:03:11	1	52.8693	47.8171
			192	3.2	00:03:12	1	52.8723	52.7916
			193	3.21667	00:03:13	1	52.8751	54.2706
			194	3.23333	00:03:14	1	52.8778	52.9901
			195	3.25	00:03:15	1	52.8804	43.9782
			196	3.26667	00:03:16	1	52.883	54.0262
			197	3.28333	00:03:17	1	52.8854	57.0328
			198	3.3	00:03:18	1	52.8878	47.3949
			199	3.31667	00:03:19	1	52.89	59.9036
			200	3.33333	00:03:20	1	52.8922	61.2565
			201	3.35	00:03:21	1	52.8943	45.3356
			202	3.36667	00:03:22	1	52.8963	54.6175
			203	3.38333	00:03:23	1	52.8983	58.5415
			204	3.4	00:03:24	1	52.9002	50.8455
			205	3.41667	00:03:25	1	52.902	53.3705
			206	3.43333	00:03:26	1	52.9037	54.2783
			207	3.45	00:03:27	1	52.9054	45.6193
			208	3.46667	00:03:28	1	52.907	55.8656
			209	3.48333	00:03:29	1	52.9086	66.9832
			210	3.5	00:03:30	1	52.9101	61.3592
			211	3.51667	00:03:31	1	52.9116	56.7755
			212	3.53333	00:03:32	1	52.913	41.8098
			213	3.55	00:03:33	1	52.9143	50.4629
			214	3.56667	00:03:34	1	52.9156	53.2848
			215	3.58333	00:03:35	1	52.9169	66.3514
			216	3.6	00:03:36	1	52.9181	53.8683
			217	3.61667	00:03:37	1	52.9192	67.2535
			218	3.63333	00:03:38	1	52.9203	54.2698
			219	3.65	00:03:39	1	52.9214	54.2727
			220	3.66667	00:03:40	1	52.9225	51.8886
			221	3.68333	00:03:41	1	52.9235	58.3779
			222	3.7	00:03:42	1	52.9244	54.2173
			223	3.71667	00:03:43	1	52.9254	61.7875
			224	3.73333	00:03:44	1	52.9263	51.3353
			225	3.75	00:03:45	1	52.9271	52.8965
			226	3.76667	00:03:46	1	52.928	62.6919
			227	3.78333	00:03:47	1	52.9288	50.6051
			228	3.8	00:03:48	1	52.9295	52.336
			229	3.81667	00:03:49	1	52.9303	53.9744
			230	3.83333	00:03:50	1	52.931	58.4118
			231	3.85	00:03:51	1	52.9317	58.5708
			232	3.86667	00:03:52	1	52.9323	52.4373
			233	3.88333	00:03:53	1	52.933	53.8189
			234	3.9	00:03:54	1	52.9336	64.9916
			235	3.91667	00:03:55	1	52.9342	56.5953
			236	3.93333	00:03:56	1	52.9348	51.4937
			237	3.95	00:03:57	1	52.9353	56.9155
			238	3.96667	00:03:58	1	52.9359	57.4722
			239	3.98333	00:03:59	1	52.9364	49.9449
			240	4	00:04:00	1	52.9369	53.1842
			241	4.01667	00:04:01	1	52.9374	50.7618
			242	4.03333	00:04:02	1	52.9378	51.0196
			243	4.05	00:04:03	1	52.9383	52.1117
			244	4.06667	00:04:04	1	52.9387	58.2714
			245	4.08333	00:04:05	1	52.9391	50.3091
			246	4.1	00:04:06	1	52.9395	51.2117
			247	4.11667	00:04:07	1	52.9399	49.8103
			248	4.13333	00:04:08	1	52.9402	56.912
			249	4.15	00:04:09	1	52.9406	49.1643
			250	4.16667	00:04:10	1	52.9409	59.0046
			251	4.18333	00:04:11	1	52.9413	56.6262
			252	4.2	00:04:12	1	52.9416	59.3066
			253	4.21667	00:04:13	1	52.9419	53.6494
			254	4.23333	00:04:14	1	52.9422	58.7619
			255	4.25	00:04:15	1	52.9425	52.7045
			256	4.26667	00:04:16	1	52.9427	55.6137
			257	4.28333	00:04:17	1	52.943	54.9506
			258	4.3	00:04:18	1	52.9433	54.3024
			259	4.31667	00:04:19	1	52.9435	54.8895
			260	4.33333	00:04:20	1	52.9437	46.972
			261	4.35	00:04:21	1	52.944	45.1045
			262	4.36667	00:04:22	1	52.9442	51.6427
			263	4.38333	00:04:23	1	52.9444	63.1649
			264	4.4	00:04:24	1	52.9446	52.2116
			265	4.41667	00:04:25	1	52.9448	50.7917
			266	4.43333	00:04:26	1	52.945	48.5221
			267	4.45	00:04:27	1	52.9452	56.334
			268	4.46667	00:04:28	1	52.9454	61.9799
			269	4.48333	00:04:29	1	52.9455	58.108
			270	4.5	00:04:30	1	52.9457	50.5035
			271	4.51667	00:04:31	1	52.9458	51.5548
			272	4.53333	00:04:32	1	52.946	56.8151
			273	4.55	00:04:33	1	52.9461	53.355
			274	4.56667	00:04:34	1	52.9463	55.5284
			275	4.58333	00:04:35	1	52.9464	49.3064
			276	4.6	00:04:36	1	52.9465	58.1034
			277	4.61667	00:04:37	1	52.9467	59.3133
			278	4.63333	00:04:38	1	52.9468	47.157
			279	4.65	00:04:39	1	52.9469	52.3935
			280	4.66667	00:04:40	1	52.947	50.2322
			281	4.68333	00:04:41	1	52.9471	54.3387
			282	4.7	00:04:42	1	52.9472	57.405
			283	4.71667	00:04:43	1	52.9473	47.9407
			284	4.73333	00:04:44	1	52.9474	54.0293
			285	4.75	00:04:45	1	52.9475	50.4384
			286	4.76667	00:04:46	1	52.9476	51.5499
			287	4.78333	00:04:47	1	52.9477	55.3243
			288	4.8	00:04:48	1	52.9478	54.4836
			289	4.81667	00:04:49	1	52.9479	54.0253
			290	4.83333	00:04:50	1	52.9479	50.4161
			291	4.85	00:04:51	1	52.948	46.0035
			292	4.86667	00:04:52	1	52.9481	56.9987
			293	4.88333	00:04:53	1	52.9482	50.6555
			294	4.9	00:04:54	1	52.9482	52.4992
			295	4.91667	00:04:55	1	52.9483	62.6281
			296	4.93333	00:04:56	1	52.9484	50.8781
			297	4.95	00:04:57	1	52.9484	54.5031
			298	4.96667	00:04:58	1	52.9485	62.0729
			299	4.98333	00:04:59	1	52.9485	53.5005
			300	5	00:05:00	1	52.9486	43.5643
			301	5.01667	00:05:01	1	52.9486	52.1727
			302	5.03333	00:05:02	1	52.9487	48.7761
			303	5.05	00:05:03	1	52.9487	46.9761
			304	5.06667	00:05:04	1	52.9488	50.0392
			305	5.08333	00:05:05	1	52.9488	64.6306
			306	5.1	00:05:06	1	52.9489	56.462
			307	5.11667	00:05:07	1	52.9489	52.9782
			308	5.13333	00:05:08	1	52.9489	54.9623
			309	5.15	00:05:09	1	52.949	64.4286
			310	5.16667	00:05:10	1	52.949	58.7889
			311	5.18333	00:05:11	1	52.9491	54.7993
			312	5.2	00:05:12	1	52.9491	52.285
			313	5.21667	00:05:13	1	52.9491	50.3847
			314	5.23333	00:05:14	1	52.9492	48.4788
			315	5.25	00:05:15	1	52.9492	50.864

## Sheet: Bi-exp (with TDs, Heaviside)
			ts	t0	t	H (t-TDp)	H(t-TDsc)	VO2/Kg	VO2withnoise
Change input parameters	Unidades	t(m)	s	min	hh:mm:ss			ml/min/Kg	ml/min/Kg
VO2baseline	7.87	mL ⋅ kg−1⋅ min−1								MODEL →
Ap	41.37	mL ⋅ kg−1⋅ min−1	0	0	00:00:00	0	0	7.87	3.5139
TAUp	17.54	s	1	0.0166667	00:00:01	0	0	7.87	-0.149149
TDp	22.91	s	2	0.0333333	00:00:02	0	0	7.87	10.1267
			3	0.05	00:00:03	0	0	7.87	2.67617
Asc	13	mL ⋅ kg−1⋅ min−1	4	0.0666667	00:00:04	0	0	7.87	7.33249
TDsc	151.73	s	5	0.0833333	00:00:05	0	0	7.87	7.36643
TAUsc	282.75	s	6	0.1	00:00:06	0	0	7.87	6.39056	Generic suggestions on input parameters
			7	0.116667	00:00:07	0	0	7.87	12.3216		Mono exponential	Biexponential
Gaussian noise			8	0.133333	00:00:08	0	0	7.87	11.2177	𝐴0 (mL ⋅ kg−1⋅ min−1)	7.87 ± 2.22	7.87 ± 2.22
Sigma	5	mL ⋅ kg−1⋅ min−1	9	0.15	00:00:09	0	0	7.87	9.28027	𝐴p (mL ⋅ kg−1⋅ min−1)	45.08 ± 6.70	41.37 ± 7.24
			10	0.166667	00:00:10	0	0	7.87	8.15588	TDp (s)	20.33 ± 5.72	22.91 ± 5.77
			11	0.183333	00:00:11	0	0	7.87	4.15412	𝜏p (s)	26.98 ± 11.82	17.54 ± 6.92
			12	0.2	00:00:12	0	0	7.87	11.1444	𝐴sc (s)	-	13.00 ± 2.94
			13	0.216667	00:00:13	0	0	7.87	4.56671	TDsc (s)	-	151.73 ± 21.55
			14	0.233333	00:00:14	0	0	7.87	10.5737	𝜏sc (s)	-	282.75 ± 155.48
			15	0.25	00:00:15	0	0	7.87	-0.653204	VO2 (mL ⋅ kg−1⋅ min−1)	55.06 ± 6.42	55.06 ± 6.42
			16	0.266667	00:00:16	0	0	7.87	8.78924	VO2 - 𝐴p (mL ⋅ kg−1⋅ min−1)	10.02 ± 2.42	13.67 ± 3.79
			17	0.283333	00:00:17	0	0	7.87	16.432
			18	0.3	00:00:18	0	0	7.87	4.44386
			19	0.316667	00:00:19	0	0	7.87	9.23115
			20	0.333333	00:00:20	0	0	7.87	2.88067
			21	0.35	00:00:21	0	0	7.87	3.62415
			22	0.366667	00:00:22	0	0	7.87	8.07442
			23	0.383333	00:00:23	1	0	8.08173	7.98767
			24	0.4	00:00:24	1	0	10.3626	8.93058
			25	0.416667	00:00:25	1	0	12.5171	11.9333
			26	0.433333	00:00:26	1	0	14.5522	17.658
			27	0.45	00:00:27	1	0	16.4745	8.89839
			28	0.466667	00:00:28	1	0	18.2903	22.6762
			29	0.483333	00:00:29	1	0	20.0055	24.3263
			30	0.5	00:00:30	1	0	21.6256	26.6388
			31	0.516667	00:00:31	1	0	23.1559	21.2628
			32	0.533333	00:00:32	1	0	24.6015	18.8324
			33	0.55	00:00:33	1	0	25.9669	23.7832
			34	0.566667	00:00:34	1	0	27.2566	34.9327
			35	0.583333	00:00:35	1	0	28.4749	19.8266
			36	0.6	00:00:36	1	0	29.6256	32.4638
			37	0.616667	00:00:37	1	0	30.7126	33.3976
			38	0.633333	00:00:38	1	0	31.7394	33.5861
			39	0.65	00:00:39	1	0	32.7092	24.4913
			40	0.666667	00:00:40	1	0	33.6253	43.0252
			41	0.683333	00:00:41	1	0	34.4906	27.451
			42	0.7	00:00:42	1	0	35.308	35.7375
			43	0.716667	00:00:43	1	0	36.0801	37.8174
			44	0.733333	00:00:44	1	0	36.8094	42.0681
			45	0.75	00:00:45	1	0	37.4983	35.69
			46	0.766667	00:00:46	1	0	38.149	29.0141
			47	0.783333	00:00:47	1	0	38.7636	38.9784
			48	0.8	00:00:48	1	0	39.3442	44.7676
			49	0.816667	00:00:49	1	0	39.8926	44.8208
			50	0.833333	00:00:50	1	0	40.4106	40.0975
			51	0.85	00:00:51	1	0	40.8999	43.6115
			52	0.866667	00:00:52	1	0	41.3621	42.7387
			53	0.883333	00:00:53	1	0	41.7987	35.943
			54	0.9	00:00:54	1	0	42.2111	48.7802
			55	0.916667	00:00:55	1	0	42.6006	40.2872
			56	0.933333	00:00:56	1	0	42.9685	45.6709
			57	0.95	00:00:57	1	0	43.3161	51.2958
			58	0.966667	00:00:58	1	0	43.6444	43.277
			59	0.983333	00:00:59	1	0	43.9545	43.7905
			60	1	00:01:00	1	0	44.2474	46.7324
			61	1.01667	00:01:01	1	0	44.5241	46.2565
			62	1.03333	00:01:02	1	0	44.7854	36.5066
			63	1.05	00:01:03	1	0	45.0323	51.0193
			64	1.06667	00:01:04	1	0	45.2655	51.4711
			65	1.08333	00:01:05	1	0	45.4857	47.9364
			66	1.1	00:01:06	1	0	45.6938	51.8674
			67	1.11667	00:01:07	1	0	45.8903	52.849
			68	1.13333	00:01:08	1	0	46.0759	39.1443
			69	1.15	00:01:09	1	0	46.2513	40.441
			70	1.16667	00:01:10	1	0	46.4169	53.1546
			71	1.18333	00:01:11	1	0	46.5734	42.3459
			72	1.2	00:01:12	1	0	46.7211	52.5497
			73	1.21667	00:01:13	1	0	46.8607	38.7935
			74	1.23333	00:01:14	1	0	46.9926	43.866
			75	1.25	00:01:15	1	0	47.1171	44.358
			76	1.26667	00:01:16	1	0	47.2348	43.757
			77	1.28333	00:01:17	1	0	47.3459	44.6382
			78	1.3	00:01:18	1	0	47.4509	42.2042
			79	1.31667	00:01:19	1	0	47.55	44.6661
			80	1.33333	00:01:20	1	0	47.6437	42.9147
			81	1.35	00:01:21	1	0	47.7321	51.9734
			82	1.36667	00:01:22	1	0	47.8157	53.2119
			83	1.38333	00:01:23	1	0	47.8946	48.4609
			84	1.4	00:01:24	1	0	47.9692	49.3381
			85	1.41667	00:01:25	1	0	48.0396	42.6243
			86	1.43333	00:01:26	1	0	48.1061	58.4394
			87	1.45	00:01:27	1	0	48.169	49.9726
			88	1.46667	00:01:28	1	0	48.2283	56.4238
			89	1.48333	00:01:29	1	0	48.2844	45.8823
			90	1.5	00:01:30	1	0	48.3373	43.1167
			91	1.51667	00:01:31	1	0	48.3874	42.2266
			92	1.53333	00:01:32	1	0	48.4346	50.5245
			93	1.55	00:01:33	1	0	48.4793	37.1041
			94	1.56667	00:01:34	1	0	48.5214	52.9244
			95	1.58333	00:01:35	1	0	48.5612	46.8573
			96	1.6	00:01:36	1	0	48.5988	46.9903
			97	1.61667	00:01:37	1	0	48.6344	46.5621
			98	1.63333	00:01:38	1	0	48.6679	44.3242
			99	1.65	00:01:39	1	0	48.6996	42.0913
			100	1.66667	00:01:40	1	0	48.7296	44.8164
			101	1.68333	00:01:41	1	0	48.7579	56.6905
			102	1.7	00:01:42	1	0	48.7846	49.2296
			103	1.71667	00:01:43	1	0	48.8098	60.6313
			104	1.73333	00:01:44	1	0	48.8337	42.4057
			105	1.75	00:01:45	1	0	48.8562	39.95
			106	1.76667	00:01:46	1	0	48.8775	50.7414
			107	1.78333	00:01:47	1	0	48.8975	53.2911
			108	1.8	00:01:48	1	0	48.9165	52.6086
			109	1.81667	00:01:49	1	0	48.9345	46.011
			110	1.83333	00:01:50	1	0	48.9514	44.6344
			111	1.85	00:01:51	1	0	48.9674	40.414
			112	1.86667	00:01:52	1	0	48.9825	51.9282
			113	1.88333	00:01:53	1	0	48.9968	49.9732
			114	1.9	00:01:54	1	0	49.0102	47.9248
			115	1.91667	00:01:55	1	0	49.023	45.4159
			116	1.93333	00:01:56	1	0	49.035	47.9647
			117	1.95	00:01:57	1	0	49.0464	46.9074
			118	1.96667	00:01:58	1	0	49.0571	45.3967
			119	1.98333	00:01:59	1	0	49.0672	52.9183
			120	2	00:02:00	1	0	49.0768	50.6001
			121	2.01667	00:02:01	1	0	49.0858	40.7049
			122	2.03333	00:02:02	1	0	49.0944	57.9944
			123	2.05	00:02:03	1	0	49.1025	51.7137
			124	2.06667	00:02:04	1	0	49.1101	47.2892
			125	2.08333	00:02:05	1	0	49.1173	49.0965
			126	2.1	00:02:06	1	0	49.1241	41.8498
			127	2.11667	00:02:07	1	0	49.1305	53.871
			128	2.13333	00:02:08	1	0	49.1366	55.6318
			129	2.15	00:02:09	1	0	49.1423	61.8357
			130	2.16667	00:02:10	1	0	49.1477	41.9475
			131	2.18333	00:02:11	1	0	49.1528	52.7041
			132	2.2	00:02:12	1	0	49.1577	46.1117
			133	2.21667	00:02:13	1	0	49.1622	51.1511
			134	2.23333	00:02:14	1	0	49.1665	47.1526
			135	2.25	00:02:15	1	0	49.1706	48.7008
			136	2.26667	00:02:16	1	0	49.1745	53.1531
			137	2.28333	00:02:17	1	0	49.1781	45.1547
			138	2.3	00:02:18	1	0	49.1815	46.124
			139	2.31667	00:02:19	1	0	49.1848	48.1061
			140	2.33333	00:02:20	1	0	49.1878	44.7967
			141	2.35	00:02:21	1	0	49.1907	44.5713
			142	2.36667	00:02:22	1	0	49.1934	42.9874
			143	2.38333	00:02:23	1	0	49.196	46.7414
			144	2.4	00:02:24	1	0	49.1985	43.3371
			145	2.41667	00:02:25	1	0	49.2008	45.6653
			146	2.43333	00:02:26	1	0	49.2029	46.8862
			147	2.45	00:02:27	1	0	49.205	50.9067
			148	2.46667	00:02:28	1	0	49.2069	38.3808
			149	2.48333	00:02:29	1	0	49.2088	45.6724
			150	2.5	00:02:30	1	0	49.2105	44.3257
			151	2.51667	00:02:31	1	0	49.2121	44.3153
			152	2.53333	00:02:32	1	1	49.2261	41.2227
			153	2.55	00:02:33	1	1	49.2734	45.8619
			154	2.56667	00:02:34	1	1	49.3205	44.7716
			155	2.58333	00:02:35	1	1	49.3673	48.7724
			156	2.6	00:02:36	1	1	49.4139	42.9665
			157	2.61667	00:02:37	1	1	49.4603	50.9533
			158	2.63333	00:02:38	1	1	49.5064	43.2126
			159	2.65	00:02:39	1	1	49.5523	47.9336
			160	2.66667	00:02:40	1	1	49.598	48.9639
			161	2.68333	00:02:41	1	1	49.6435	51.237
			162	2.7	00:02:42	1	1	49.6888	54.3141
			163	2.71667	00:02:43	1	1	49.7339	54.0248
			164	2.73333	00:02:44	1	1	49.7788	55.9949
			165	2.75	00:02:45	1	1	49.8235	43.8661
			166	2.76667	00:02:46	1	1	49.868	52.9832
			167	2.78333	00:02:47	1	1	49.9123	42.1315
			168	2.8	00:02:48	1	1	49.9564	63.5988
			169	2.81667	00:02:49	1	1	50.0003	55.9085
			170	2.83333	00:02:50	1	1	50.044	47.5617
			171	2.85	00:02:51	1	1	50.0875	46.7851
			172	2.86667	00:02:52	1	1	50.1309	53.2459
			173	2.88333	00:02:53	1	1	50.1741	50.6498
			174	2.9	00:02:54	1	1	50.2171	57.3254
			175	2.91667	00:02:55	1	1	50.2599	42.9976
			176	2.93333	00:02:56	1	1	50.3026	44.7861
			177	2.95	00:02:57	1	1	50.3451	54.9865
			178	2.96667	00:02:58	1	1	50.3874	48.9821
			179	2.98333	00:02:59	1	1	50.4296	49.1957
			180	3	00:03:00	1	1	50.4716	53.2532
			181	3.01667	00:03:01	1	1	50.5134	50.9887
			182	3.03333	00:03:02	1	1	50.5551	47.2746
			183	3.05	00:03:03	1	1	50.5966	60.084
			184	3.06667	00:03:04	1	1	50.6379	62.942
			185	3.08333	00:03:05	1	1	50.6791	49.7158
			186	3.1	00:03:06	1	1	50.7201	52.7346
			187	3.11667	00:03:07	1	1	50.761	41.8034
			188	3.13333	00:03:08	1	1	50.8017	51.4269
			189	3.15	00:03:09	1	1	50.8422	48.8465
			190	3.16667	00:03:10	1	1	50.8826	47.8836
			191	3.18333	00:03:11	1	1	50.9229	58.2212
			192	3.2	00:03:12	1	1	50.963	48.8858
			193	3.21667	00:03:13	1	1	51.003	49.7958
			194	3.23333	00:03:14	1	1	51.0428	54.8809
			195	3.25	00:03:15	1	1	51.0824	38.2321
			196	3.26667	00:03:16	1	1	51.1219	52.3139
			197	3.28333	00:03:17	1	1	51.1613	50.9992
			198	3.3	00:03:18	1	1	51.2005	47.4
			199	3.31667	00:03:19	1	1	51.2396	56.6401
			200	3.33333	00:03:20	1	1	51.2785	52.5852
			201	3.35	00:03:21	1	1	51.3173	47.0155
			202	3.36667	00:03:22	1	1	51.3559	52.9477
			203	3.38333	00:03:23	1	1	51.3944	59.648
			204	3.4	00:03:24	1	1	51.4328	54.5269
			205	3.41667	00:03:25	1	1	51.471	51.3759
			206	3.43333	00:03:26	1	1	51.5091	52.3426
			207	3.45	00:03:27	1	1	51.5471	52.9541
			208	3.46667	00:03:28	1	1	51.5849	59.7095
			209	3.48333	00:03:29	1	1	51.6225	49.92
			210	3.5	00:03:30	1	1	51.6601	47.6239
			211	3.51667	00:03:31	1	1	51.6975	54.4842
			212	3.53333	00:03:32	1	1	51.7348	57.7631
			213	3.55	00:03:33	1	1	51.7719	52.2176
			214	3.56667	00:03:34	1	1	51.8089	49.2497
			215	3.58333	00:03:35	1	1	51.8458	52.0185
			216	3.6	00:03:36	1	1	51.8825	54.1444
			217	3.61667	00:03:37	1	1	51.9191	50.9169
			218	3.63333	00:03:38	1	1	51.9556	62.8305
			219	3.65	00:03:39	1	1	51.9919	49.5175
			220	3.66667	00:03:40	1	1	52.0281	52.3896
			221	3.68333	00:03:41	1	1	52.0642	51.2826
			222	3.7	00:03:42	1	1	52.1001	59.6815
			223	3.71667	00:03:43	1	1	52.136	48.8474
			224	3.73333	00:03:44	1	1	52.1717	51.5927
			225	3.75	00:03:45	1	1	52.2072	58.2095
			226	3.76667	00:03:46	1	1	52.2427	56.893
			227	3.78333	00:03:47	1	1	52.278	54.3942
			228	3.8	00:03:48	1	1	52.3132	50.8768
			229	3.81667	00:03:49	1	1	52.3482	46.361
			230	3.83333	00:03:50	1	1	52.3832	52.2579
			231	3.85	00:03:51	1	1	52.418	47.1182
			232	3.86667	00:03:52	1	1	52.4527	59.1533
			233	3.88333	00:03:53	1	1	52.4873	57.3539
			234	3.9	00:03:54	1	1	52.5217	52.7816
			235	3.91667	00:03:55	1	1	52.556	55.8086
			236	3.93333	00:03:56	1	1	52.5902	54.9175
			237	3.95	00:03:57	1	1	52.6243	52.7249
			238	3.96667	00:03:58	1	1	52.6583	48.0318
			239	3.98333	00:03:59	1	1	52.6921	39.4126
			240	4	00:04:00	1	1	52.7258	65.7196
			241	4.01667	00:04:01	1	1	52.7594	51.5925
			242	4.03333	00:04:02	1	1	52.7929	56.0919
			243	4.05	00:04:03	1	1	52.8263	57.7685
			244	4.06667	00:04:04	1	1	52.8595	50.9072
			245	4.08333	00:04:05	1	1	52.8926	56.2952
			246	4.1	00:04:06	1	1	52.9256	57.5877
			247	4.11667	00:04:07	1	1	52.9585	52.3909
			248	4.13333	00:04:08	1	1	52.9913	51.6683
			249	4.15	00:04:09	1	1	53.0239	56.934
			250	4.16667	00:04:10	1	1	53.0565	52.9973
			251	4.18333	00:04:11	1	1	53.0889	53.1579
			252	4.2	00:04:12	1	1	53.1212	48.4498
			253	4.21667	00:04:13	1	1	53.1534	53.7557
			254	4.23333	00:04:14	1	1	53.1855	55.4145
			255	4.25	00:04:15	1	1	53.2175	55.9232
			256	4.26667	00:04:16	1	1	53.2493	50.8649
			257	4.28333	00:04:17	1	1	53.2811	56.7414
			258	4.3	00:04:18	1	1	53.3127	59.5342
			259	4.31667	00:04:19	1	1	53.3442	50.7148
			260	4.33333	00:04:20	1	1	53.3756	54.691
			261	4.35	00:04:21	1	1	53.4069	48.6929
			262	4.36667	00:04:22	1	1	53.4381	54.672
			263	4.38333	00:04:23	1	1	53.4692	46.6914
			264	4.4	00:04:24	1	1	53.5002	46.8384
			265	4.41667	00:04:25	1	1	53.531	54.0568
			266	4.43333	00:04:26	1	1	53.5618	53.522
			267	4.45	00:04:27	1	1	53.5924	51.3724
			268	4.46667	00:04:28	1	1	53.623	54.4666
			269	4.48333	00:04:29	1	1	53.6534	56.3682
			270	4.5	00:04:30	1	1	53.6837	49.7375
			271	4.51667	00:04:31	1	1	53.7139	54.0079
			272	4.53333	00:04:32	1	1	53.744	52.8271
			273	4.55	00:04:33	1	1	53.774	52.5521
			274	4.56667	00:04:34	1	1	53.8039	51.0914
			275	4.58333	00:04:35	1	1	53.8337	47.3383
			276	4.6	00:04:36	1	1	53.8634	50.5396
			277	4.61667	00:04:37	1	1	53.8929	60.1756
			278	4.63333	00:04:38	1	1	53.9224	48.2855
			279	4.65	00:04:39	1	1	53.9518	56.4064
			280	4.66667	00:04:40	1	1	53.981	65.1127
			281	4.68333	00:04:41	1	1	54.0102	59.8647
			282	4.7	00:04:42	1	1	54.0392	42.9137
			283	4.71667	00:04:43	1	1	54.0682	49.3298
			284	4.73333	00:04:44	1	1	54.097	55.5309
			285	4.75	00:04:45	1	1	54.1258	54.6696
			286	4.76667	00:04:46	1	1	54.1544	43.7146
			287	4.78333	00:04:47	1	1	54.183	51.7149
			288	4.8	00:04:48	1	1	54.2114	55.7175
			289	4.81667	00:04:49	1	1	54.2398	68.6309
			290	4.83333	00:04:50	1	1	54.268	54.5713
			291	4.85	00:04:51	1	1	54.2962	49.114
			292	4.86667	00:04:52	1	1	54.3242	43.4062
			293	4.88333	00:04:53	1	1	54.3522	53.1722
			294	4.9	00:04:54	1	1	54.38	56.8089
			295	4.91667	00:04:55	1	1	54.4078	48.6405
			296	4.93333	00:04:56	1	1	54.4354	54.5545
			297	4.95	00:04:57	1	1	54.463	64.717
			298	4.96667	00:04:58	1	1	54.4904	53.1221
			299	4.98333	00:04:59	1	1	54.5178	49.2506
			300	5	00:05:00	1	1	54.545	54.5
			301	5.01667	00:05:01	1	1	54.5722	54.5397
			302	5.03333	00:05:02	1	1	54.5993	64.9112
			303	5.05	00:05:03	1	1	54.6263	53.2701
			304	5.06667	00:05:04	1	1	54.6531	58.0817
			305	5.08333	00:05:05	1	1	54.6799	51.0075
			306	5.1	00:05:06	1	1	54.7066	58.4083
			307	5.11667	00:05:07	1	1	54.7332	57.2688
			308	5.13333	00:05:08	1	1	54.7597	56.0332
			309	5.15	00:05:09	1	1	54.7861	49.1704
			310	5.16667	00:05:10	1	1	54.8124	56.533
			311	5.18333	00:05:11	1	1	54.8387	58.4762
			312	5.2	00:05:12	1	1	54.8648	55.9173
			313	5.21667	00:05:13	1	1	54.8908	53.5038
			314	5.23333	00:05:14	1	1	54.9168	56.238
			315	5.25	00:05:15	1	1	54.9426	50.4915

## Sheet: Bi-exp (no TDp, Heaviside)
			ts	t0	t	H(t-TDsc)	VO2/Kg	VO2withnoise
Change input parameters	Unidades	t(m)	s	min	hh:mm:ss		ml/min/Kg	ml/min/Kg
VO2baseline	7.87	mL ⋅ kg−1⋅ min−1
Ap	42.28	mL ⋅ kg−1⋅ min−1	0	0	00:00:00	0	7.87	11.2419	MODEL →
TAUp	21.92	s	1	0.0166667	00:00:01	0	9.7555	1.76743
			2	0.0333333	00:00:02	0	11.5569	7.87413
			3	0.05	00:00:03	0	13.278	18.3575
Asc	14.6	mL ⋅ kg−1⋅ min−1	4	0.0666667	00:00:04	0	14.9223	19.6047
TDsc	139.34	s	5	0.0833333	00:00:05	0	16.4933	26.8293
TAUsc	300.31	s	6	0.1	00:00:06	0	17.9942	23.4247
			7	0.116667	00:00:07	0	19.4282	25.1029	Generic suggestions on input parameters
Gaussian noise			8	0.133333	00:00:08	0	20.7983	18.7107		Mono exponential	Biexponential
Sigma	5	mL ⋅ kg−1⋅ min−1	9	0.15	00:00:09	0	22.1072	21.415	𝐴0 (mL ⋅ kg−1⋅ min−1)	7.87 ± 2.22	7.87 ± 2.22
			10	0.166667	00:00:10	0	23.3578	17.1776	𝐴p (mL ⋅ kg−1⋅ min−1)	45.08 ± 6.70	41.37 ± 7.24
			11	0.183333	00:00:11	0	24.5526	14.5902	TDp (s)	20.33 ± 5.72	22.91 ± 5.77
			12	0.2	00:00:12	0	25.6942	25.6171	𝜏p (s)	26.98 ± 11.82	17.54 ± 6.92
			13	0.216667	00:00:13	0	26.7848	28.9281	𝐴sc (s)	-	13.00 ± 2.94
			14	0.233333	00:00:14	0	27.8268	31.1053	TDsc (s)	-	151.73 ± 21.55
			15	0.25	00:00:15	0	28.8223	37.3661	𝜏sc (s)	-	282.75 ± 155.48
			16	0.266667	00:00:16	0	29.7734	29.7801	VO2 (mL ⋅ kg−1⋅ min−1)	55.06 ± 6.42	55.06 ± 6.42
			17	0.283333	00:00:17	0	30.6821	29.4233	VO2 - 𝐴p (mL ⋅ kg−1⋅ min−1)	10.02 ± 2.42	13.67 ± 3.79
			18	0.3	00:00:18	0	31.5503	30.8427
			19	0.316667	00:00:19	0	32.3797	39.368
			20	0.333333	00:00:20	0	33.1722	37.0049
			21	0.35	00:00:21	0	33.9294	33.0715
			22	0.366667	00:00:22	0	34.6527	33.9138
			23	0.383333	00:00:23	0	35.3438	37.1442
			24	0.4	00:00:24	0	36.0041	37.9734
			25	0.416667	00:00:25	0	36.635	33.9094
			26	0.433333	00:00:26	0	37.2377	50.8645
			27	0.45	00:00:27	0	37.8135	39.1186
			28	0.466667	00:00:28	0	38.3637	37.2425
			29	0.483333	00:00:29	0	38.8893	38.5068
			30	0.5	00:00:30	0	39.3914	33.1491
			31	0.516667	00:00:31	0	39.8712	39.8425
			32	0.533333	00:00:32	0	40.3296	40.3365
			33	0.55	00:00:33	0	40.7676	43.8756
			34	0.566667	00:00:34	0	41.186	43.8717
			35	0.583333	00:00:35	0	41.5857	37.9807
			36	0.6	00:00:36	0	41.9677	43.4492
			37	0.616667	00:00:37	0	42.3326	33.9829
			38	0.633333	00:00:38	0	42.6812	45.7508
			39	0.65	00:00:39	0	43.0143	48.6467
			40	0.666667	00:00:40	0	43.3325	38.2918
			41	0.683333	00:00:41	0	43.6365	41.4154
			42	0.7	00:00:42	0	43.927	33.8324
			43	0.716667	00:00:43	0	44.2045	51.4848
			44	0.733333	00:00:44	0	44.4696	46.5664
			45	0.75	00:00:45	0	44.723	43.6955
			46	0.766667	00:00:46	0	44.965	45.537
			47	0.783333	00:00:47	0	45.1962	44.485
			48	0.8	00:00:48	0	45.4171	45.8555
			49	0.816667	00:00:49	0	45.6282	43.6251
			50	0.833333	00:00:50	0	45.8298	40.9883
			51	0.85	00:00:51	0	46.0225	46.8774
			52	0.866667	00:00:52	0	46.2066	49.3157
			53	0.883333	00:00:53	0	46.3824	51.2649
			54	0.9	00:00:54	0	46.5504	54.2004
			55	0.916667	00:00:55	0	46.711	49.1126
			56	0.933333	00:00:56	0	46.8643	49.5219
			57	0.95	00:00:57	0	47.0109	42.5189
			58	0.966667	00:00:58	0	47.1509	47.1131
			59	0.983333	00:00:59	0	47.2846	42.7947
			60	1	00:01:00	0	47.4124	44.603
			61	1.01667	00:01:01	0	47.5345	49.8569
			62	1.03333	00:01:02	0	47.6511	43.2868
			63	1.05	00:01:03	0	47.7625	51.4241
			64	1.06667	00:01:04	0	47.869	54.3954
			65	1.08333	00:01:05	0	47.9707	51.1465
			66	1.1	00:01:06	0	48.0679	53.1008
			67	1.11667	00:01:07	0	48.1608	30.717
			68	1.13333	00:01:08	0	48.2495	43.5231
			69	1.15	00:01:09	0	48.3342	45.9967
			70	1.16667	00:01:10	0	48.4152	50.1294
			71	1.18333	00:01:11	0	48.4926	41.2267
			72	1.2	00:01:12	0	48.5665	41.7301
			73	1.21667	00:01:13	0	48.6371	54.1542
			74	1.23333	00:01:14	0	48.7046	56.2809
			75	1.25	00:01:15	0	48.769	45.6492
			76	1.26667	00:01:16	0	48.8306	39.3692
			77	1.28333	00:01:17	0	48.8895	45.984
			78	1.3	00:01:18	0	48.9457	55.535
			79	1.31667	00:01:19	0	48.9994	53.5895
			80	1.33333	00:01:20	0	49.0507	46.8785
			81	1.35	00:01:21	0	49.0997	50.673
			82	1.36667	00:01:22	0	49.1466	46.9586
			83	1.38333	00:01:23	0	49.1913	51.9008
			84	1.4	00:01:24	0	49.2341	53.5801
			85	1.41667	00:01:25	0	49.2749	45.8726
			86	1.43333	00:01:26	0	49.3139	50.0608
			87	1.45	00:01:27	0	49.3512	48.5639
			88	1.46667	00:01:28	0	49.3868	54.1172
			89	1.48333	00:01:29	0	49.4209	55.1486
			90	1.5	00:01:30	0	49.4534	55.1136
			91	1.51667	00:01:31	0	49.4845	45.3769
			92	1.53333	00:01:32	0	49.5141	53.5517
			93	1.55	00:01:33	0	49.5425	48.1528
			94	1.56667	00:01:34	0	49.5696	47.9455
			95	1.58333	00:01:35	0	49.5955	50.2105
			96	1.6	00:01:36	0	49.6202	49.5411
			97	1.61667	00:01:37	0	49.6438	51.2505
			98	1.63333	00:01:38	0	49.6664	51.3145
			99	1.65	00:01:39	0	49.688	50.7895
			100	1.66667	00:01:40	0	49.7086	53.3807
			101	1.68333	00:01:41	0	49.7283	47.0152
			102	1.7	00:01:42	0	49.7471	52.5587
			103	1.71667	00:01:43	0	49.765	55.6604
			104	1.73333	00:01:44	0	49.7822	57.5871
			105	1.75	00:01:45	0	49.7986	41.6654
			106	1.76667	00:01:46	0	49.8143	47.3499
			107	1.78333	00:01:47	0	49.8292	48.3902
			108	1.8	00:01:48	0	49.8435	48.6248
			109	1.81667	00:01:49	0	49.8572	59.262
			110	1.83333	00:01:50	0	49.8703	57.5551
			111	1.85	00:01:51	0	49.8827	51.1328
			112	1.86667	00:01:52	0	49.8947	45.7238
			113	1.88333	00:01:53	0	49.9061	42.7575
			114	1.9	00:01:54	0	49.9169	49.5858
			115	1.91667	00:01:55	0	49.9273	43.1554
			116	1.93333	00:01:56	0	49.9373	52.3772
			117	1.95	00:01:57	0	49.9467	48.1444
			118	1.96667	00:01:58	0	49.9558	50.8233
			119	1.98333	00:01:59	0	49.9645	49.4885
			120	2	00:02:00	0	49.9727	52.259
			121	2.01667	00:02:01	0	49.9806	48.9057
			122	2.03333	00:02:02	0	49.9882	48.1197
			123	2.05	00:02:03	0	49.9954	45.6422
			124	2.06667	00:02:04	0	50.0023	54.2068
			125	2.08333	00:02:05	0	50.0089	51.8911
			126	2.1	00:02:06	0	50.0152	42.3663
			127	2.11667	00:02:07	0	50.0212	42.9456
			128	2.13333	00:02:08	0	50.0269	67.1237
			129	2.15	00:02:09	0	50.0324	59.8882
			130	2.16667	00:02:10	0	50.0377	52.5017
			131	2.18333	00:02:11	0	50.0427	53.6574
			132	2.2	00:02:12	0	50.0475	54.0771
			133	2.21667	00:02:13	0	50.052	44.3928
			134	2.23333	00:02:14	0	50.0564	52.9956
			135	2.25	00:02:15	0	50.0606	45.3089
			136	2.26667	00:02:16	0	50.0646	48.3395
			137	2.28333	00:02:17	0	50.0684	49.6779
			138	2.3	00:02:18	0	50.072	40.2876
			139	2.31667	00:02:19	0	50.0755	56.9284
			140	2.33333	00:02:20	1	50.1109	51.4884
			141	2.35	00:02:21	1	50.1625	48.4328
			142	2.36667	00:02:22	1	50.2138	54.3825
			143	2.38333	00:02:23	1	50.2648	56.1936
			144	2.4	00:02:24	1	50.3155	46.6187
			145	2.41667	00:02:25	1	50.3659	45.5384
			146	2.43333	00:02:26	1	50.4161	43.4545
			147	2.45	00:02:27	1	50.466	50.1991
			148	2.46667	00:02:28	1	50.5156	54.6034
			149	2.48333	00:02:29	1	50.565	50.2062
			150	2.5	00:02:30	1	50.6141	53.806
			151	2.51667	00:02:31	1	50.6629	57.9785
			152	2.53333	00:02:32	1	50.7115	54.7528
			153	2.55	00:02:33	1	50.7599	54.1659
			154	2.56667	00:02:34	1	50.808	44.7153
			155	2.58333	00:02:35	1	50.8559	52.2458
			156	2.6	00:02:36	1	50.9036	54.4404
			157	2.61667	00:02:37	1	50.951	59.7756
			158	2.63333	00:02:38	1	50.9983	49.9301
			159	2.65	00:02:39	1	51.0453	51.8115
			160	2.66667	00:02:40	1	51.0921	47.4949
			161	2.68333	00:02:41	1	51.1386	47.318
			162	2.7	00:02:42	1	51.185	48.9582
			163	2.71667	00:02:43	1	51.2312	43.0743
			164	2.73333	00:02:44	1	51.2772	58.7881
			165	2.75	00:02:45	1	51.3229	48.4018
			166	2.76667	00:02:46	1	51.3685	55.1376
			167	2.78333	00:02:47	1	51.4139	55.5042
			168	2.8	00:02:48	1	51.4591	45.136
			169	2.81667	00:02:49	1	51.5041	55.8603
			170	2.83333	00:02:50	1	51.5489	53.8008
			171	2.85	00:02:51	1	51.5935	51.8282
			172	2.86667	00:02:52	1	51.638	45.5008
			173	2.88333	00:02:53	1	51.6823	49.6305
			174	2.9	00:02:54	1	51.7264	49.5706
			175	2.91667	00:02:55	1	51.7703	41.3828
			176	2.93333	00:02:56	1	51.814	51.2635
			177	2.95	00:02:57	1	51.8576	58.3089
			178	2.96667	00:02:58	1	51.901	55.9604
			179	2.98333	00:02:59	1	51.9442	50.9903
			180	3	00:03:00	1	51.9873	53.5127
			181	3.01667	00:03:01	1	52.0302	59.9828
			182	3.03333	00:03:02	1	52.0729	54.7175
			183	3.05	00:03:03	1	52.1155	47.921
			184	3.06667	00:03:04	1	52.1579	47.9731
			185	3.08333	00:03:05	1	52.2002	54.3766
			186	3.1	00:03:06	1	52.2423	52.5928
			187	3.11667	00:03:07	1	52.2842	44.398
			188	3.13333	00:03:08	1	52.326	55.2342
			189	3.15	00:03:09	1	52.3676	55.5687
			190	3.16667	00:03:10	1	52.4091	58.8281
			191	3.18333	00:03:11	1	52.4504	46.1785
			192	3.2	00:03:12	1	52.4916	62.0206
			193	3.21667	00:03:13	1	52.5326	51.1173
			194	3.23333	00:03:14	1	52.5735	53.0394
			195	3.25	00:03:15	1	52.6142	57.2904
			196	3.26667	00:03:16	1	52.6548	50.6869
			197	3.28333	00:03:17	1	52.6953	47.1801
			198	3.3	00:03:18	1	52.7355	56.6165
			199	3.31667	00:03:19	1	52.7757	59.974
			200	3.33333	00:03:20	1	52.8157	53.7605
			201	3.35	00:03:21	1	52.8556	46.5794
			202	3.36667	00:03:22	1	52.8953	49.3133
			203	3.38333	00:03:23	1	52.9349	56.0583
			204	3.4	00:03:24	1	52.9743	56.3141
			205	3.41667	00:03:25	1	53.0136	51.3789
			206	3.43333	00:03:26	1	53.0528	58.5395
			207	3.45	00:03:27	1	53.0918	52.8698
			208	3.46667	00:03:28	1	53.1307	51.7767
			209	3.48333	00:03:29	1	53.1695	43.2842
			210	3.5	00:03:30	1	53.2081	59.6777
			211	3.51667	00:03:31	1	53.2466	54.2456
			212	3.53333	00:03:32	1	53.2849	50.6854
			213	3.55	00:03:33	1	53.3232	53.1847
			214	3.56667	00:03:34	1	53.3613	50.9212
			215	3.58333	00:03:35	1	53.3992	45.0088
			216	3.6	00:03:36	1	53.437	57.9747
			217	3.61667	00:03:37	1	53.4747	41.2566
			218	3.63333	00:03:38	1	53.5123	49.9016
			219	3.65	00:03:39	1	53.5498	49.8974
			220	3.66667	00:03:40	1	53.5871	50.7257
			221	3.68333	00:03:41	1	53.6243	54.5576
			222	3.7	00:03:42	1	53.6613	62.6612
			223	3.71667	00:03:43	1	53.6983	54.4556
			224	3.73333	00:03:44	1	53.7351	58.6977
			225	3.75	00:03:45	1	53.7717	63.821
			226	3.76667	00:03:46	1	53.8083	57.2721
			227	3.78333	00:03:47	1	53.8447	41.9413
			228	3.8	00:03:48	1	53.881	59.0754
			229	3.81667	00:03:49	1	53.9172	60.897
			230	3.83333	00:03:50	1	53.9533	56.0969
			231	3.85	00:03:51	1	53.9892	47.9612
			232	3.86667	00:03:52	1	54.025	53.4177
			233	3.88333	00:03:53	1	54.0607	48.2145
			234	3.9	00:03:54	1	54.0963	56.7039
			235	3.91667	00:03:55	1	54.1318	55.4933
			236	3.93333	00:03:56	1	54.1671	50.6282
			237	3.95	00:03:57	1	54.2023	58.0225
			238	3.96667	00:03:58	1	54.2374	59.3626
			239	3.98333	00:03:59	1	54.2724	43.7341
			240	4	00:04:00	1	54.3073	58.167
			241	4.01667	00:04:01	1	54.342	51.4632
			242	4.03333	00:04:02	1	54.3766	48.096
			243	4.05	00:04:03	1	54.4112	49.8971
			244	4.06667	00:04:04	1	54.4456	54.5153
			245	4.08333	00:04:05	1	54.4798	57.4582
			246	4.1	00:04:06	1	54.514	51.9136
			247	4.11667	00:04:07	1	54.5481	66.4954
			248	4.13333	00:04:08	1	54.582	57.2127
			249	4.15	00:04:09	1	54.6158	54.7
			250	4.16667	00:04:10	1	54.6495	57.6414
			251	4.18333	00:04:11	1	54.6831	50.3474
			252	4.2	00:04:12	1	54.7166	58.3827
			253	4.21667	00:04:13	1	54.75	56.5787
			254	4.23333	00:04:14	1	54.7832	46.7922
			255	4.25	00:04:15	1	54.8164	53.7476
			256	4.26667	00:04:16	1	54.8494	63.1285
			257	4.28333	00:04:17	1	54.8824	51.1275
			258	4.3	00:04:18	1	54.9152	57.2527
			259	4.31667	00:04:19	1	54.9479	47.3173
			260	4.33333	00:04:20	1	54.9805	50.5162
			261	4.35	00:04:21	1	55.013	51.0557
			262	4.36667	00:04:22	1	55.0454	57.2301
			263	4.38333	00:04:23	1	55.0776	54.6885
			264	4.4	00:04:24	1	55.1098	50.2229
			265	4.41667	00:04:25	1	55.1418	55.9512
			266	4.43333	00:04:26	1	55.1738	53.1151
			267	4.45	00:04:27	1	55.2056	59.0992
			268	4.46667	00:04:28	1	55.2374	48.5433
			269	4.48333	00:04:29	1	55.269	53.4131
			270	4.5	00:04:30	1	55.3005	47.3616
			271	4.51667	00:04:31	1	55.332	54.3514
			272	4.53333	00:04:32	1	55.3633	57.3967
			273	4.55	00:04:33	1	55.3945	49.4967
			274	4.56667	00:04:34	1	55.4256	64.0036
			275	4.58333	00:04:35	1	55.4566	57.8674
			276	4.6	00:04:36	1	55.4875	61.3717
			277	4.61667	00:04:37	1	55.5183	48.107
			278	4.63333	00:04:38	1	55.549	53.366
			279	4.65	00:04:39	1	55.5796	58.0596
			280	4.66667	00:04:40	1	55.6101	54.9317
			281	4.68333	00:04:41	1	55.6405	50.6957
			282	4.7	00:04:42	1	55.6708	62.9548
			283	4.71667	00:04:43	1	55.7009	56.5838
			284	4.73333	00:04:44	1	55.731	61.1687
			285	4.75	00:04:45	1	55.761	56.6029
			286	4.76667	00:04:46	1	55.7909	56.261
			287	4.78333	00:04:47	1	55.8207	57.9222
			288	4.8	00:04:48	1	55.8504	52.8714
			289	4.81667	00:04:49	1	55.88	59.3685
			290	4.83333	00:04:50	1	55.9095	55.9535
			291	4.85	00:04:51	1	55.9388	57.6439
			292	4.86667	00:04:52	1	55.9681	49.84
			293	4.88333	00:04:53	1	55.9973	56.6734
			294	4.9	00:04:54	1	56.0264	48.745
			295	4.91667	00:04:55	1	56.0554	49.9443
			296	4.93333	00:04:56	1	56.0843	62.2809
			297	4.95	00:04:57	1	56.1132	61.2136
			298	4.96667	00:04:58	1	56.1419	58.9543
			299	4.98333	00:04:59	1	56.1705	54.7064
			300	5	00:05:00	1	56.199	51.961
			301	5.01667	00:05:01	1	56.2274	60.981
			302	5.03333	00:05:02	1	56.2558	52.8155
			303	5.05	00:05:03	1	56.284	54.7488
			304	5.06667	00:05:04	1	56.3122	56.3526
			305	5.08333	00:05:05	1	56.3402	55.697
			306	5.1	00:05:06	1	56.3682	58.7367
			307	5.11667	00:05:07	1	56.396	49.2692
			308	5.13333	00:05:08	1	56.4238	50.6634
			309	5.15	00:05:09	1	56.4515	56.5467
			310	5.16667	00:05:10	1	56.4791	49.5446
			311	5.18333	00:05:11	1	56.5066	57.5148
			312	5.2	00:05:12	1	56.534	57.0222
			313	5.21667	00:05:13	1	56.5613	58.0751
			314	5.23333	00:05:14	1	56.5885	58.087
			315	5.25	00:05:15	1	56.6157	58.7099

## Sheet: Mono-exp linear sc (TDp Heavisi
			ts	t0	t	H (t-TDp)	H(t-TDsc)	VO2/Kg	VO2withnoise
Change input parameters	Unidades	t(m)	s	min	hh:mm:ss			ml/min/Kg	ml/min/Kg
VO2baseline	7.87	mL ⋅ kg−1⋅ min−1								MODEL →
Ap	41.2	mL ⋅ kg−1⋅ min−1	0	0	00:00:00	0	0	7.87	-3.42873
TAUp	20.28	s	1	0.0166667	00:00:01	1	0	8.23406	4.24937
TDp	0.82	s	2	0.0333333	00:00:02	1	0	10.1988	11.602
			3	0.05	00:00:03	1	0	12.0691	15.9825
			4	0.0666667	00:00:04	1	0	13.8493	23.2245
TDsc	141	s	5	0.0833333	00:00:05	1	0	15.5439	18.0325	Generic suggestions on input parameters
TAUsc	0.01	mL ⋅ kg−1⋅ min−1 . s-1	6	0.1	00:00:06	1	0	17.157	20.0626		Mono exponential	Biexponential
			7	0.116667	00:00:07	1	0	18.6924	20.5884	𝐴0 (mL ⋅ kg−1⋅ min−1)	7.87 ± 2.22	7.87 ± 2.22
Gaussian noise			8	0.133333	00:00:08	1	0	20.154	22.0762	𝐴p (mL ⋅ kg−1⋅ min−1)	45.08 ± 6.70	41.37 ± 7.24
Sigma	5	mL ⋅ kg−1⋅ min−1	9	0.15	00:00:09	1	0	21.5453	22.645	TDp (s)	20.33 ± 5.72	22.91 ± 5.77
			10	0.166667	00:00:10	1	0	22.8696	14.1797	𝜏p (s)	26.98 ± 11.82	17.54 ± 6.92
			11	0.183333	00:00:11	1	0	24.1302	20.5108	𝐴sc (s)	-	13.00 ± 2.94
			12	0.2	00:00:12	1	0	25.3301	26.2354	TDsc (s)	-	151.73 ± 21.55
			13	0.216667	00:00:13	1	0	26.4723	26.7531	𝜏sc (s)	-	282.75 ± 155.48
			14	0.233333	00:00:14	1	0	27.5596	36.4095	VO2 (mL ⋅ kg−1⋅ min−1)	55.06 ± 6.42	55.06 ± 6.42
			15	0.25	00:00:15	1	0	28.5945	32.1672	VO2 - 𝐴p (mL ⋅ kg−1⋅ min−1)	10.02 ± 2.42	13.67 ± 3.79
			16	0.266667	00:00:16	1	0	29.5797	24.6078
			17	0.283333	00:00:17	1	0	30.5174	28.0744
			18	0.3	00:00:18	1	0	31.4101	40.5499
			19	0.316667	00:00:19	1	0	32.2598	32.3037
			20	0.333333	00:00:20	1	0	33.0686	32.0252
			21	0.35	00:00:21	1	0	33.8384	33.782
			22	0.366667	00:00:22	1	0	34.5713	42.7276
			23	0.383333	00:00:23	1	0	35.2689	29.6823
			24	0.4	00:00:24	1	0	35.9329	29.6702
			25	0.416667	00:00:25	1	0	36.565	40.3092
			26	0.433333	00:00:26	1	0	37.1666	41.8735
			27	0.45	00:00:27	1	0	37.7394	39.2116
			28	0.466667	00:00:28	1	0	38.2845	42.3769
			29	0.483333	00:00:29	1	0	38.8034	42.1884
			30	0.5	00:00:30	1	0	39.2974	40.588
			31	0.516667	00:00:31	1	0	39.7676	38.2494
			32	0.533333	00:00:32	1	0	40.2152	39.6948
			33	0.55	00:00:33	1	0	40.6412	46.7367
			34	0.566667	00:00:34	1	0	41.0467	42.2553
			35	0.583333	00:00:35	1	0	41.4328	43.3731
			36	0.6	00:00:36	1	0	41.8002	43.6444
			37	0.616667	00:00:37	1	0	42.15	45.7158
			38	0.633333	00:00:38	1	0	42.483	41.4774
			39	0.65	00:00:39	1	0	42.7999	46.7073
			40	0.666667	00:00:40	1	0	43.1016	47.2222
			41	0.683333	00:00:41	1	0	43.3887	41.0805
			42	0.7	00:00:42	1	0	43.6621	40.3051
			43	0.716667	00:00:43	1	0	43.9223	40.6986
			44	0.733333	00:00:44	1	0	44.1699	43.5738
			45	0.75	00:00:45	1	0	44.4057	45.2494
			46	0.766667	00:00:46	1	0	44.6301	40.1786
			47	0.783333	00:00:47	1	0	44.8437	47.7794
			48	0.8	00:00:48	1	0	45.0471	50.5625
			49	0.816667	00:00:49	1	0	45.2406	46.0666
			50	0.833333	00:00:50	1	0	45.4249	38.1928
			51	0.85	00:00:51	1	0	45.6003	46.095
			52	0.866667	00:00:52	1	0	45.7672	49.2498
			53	0.883333	00:00:53	1	0	45.9261	47.5443
			54	0.9	00:00:54	1	0	46.0774	43.2912
			55	0.916667	00:00:55	1	0	46.2214	47.5495
			56	0.933333	00:00:56	1	0	46.3584	40.1997
			57	0.95	00:00:57	1	0	46.4889	40.9213
			58	0.966667	00:00:58	1	0	46.6131	45.5444
			59	0.983333	00:00:59	1	0	46.7313	49.0695
			60	1	00:01:00	1	0	46.8438	53.1666
			61	1.01667	00:01:01	1	0	46.9509	47.2589
			62	1.03333	00:01:02	1	0	47.0529	49.4473
			63	1.05	00:01:03	1	0	47.1499	44.112
			64	1.06667	00:01:04	1	0	47.2423	61.1416
			65	1.08333	00:01:05	1	0	47.3302	44.376
			66	1.1	00:01:06	1	0	47.414	46.0178
			67	1.11667	00:01:07	1	0	47.4936	40.3436
			68	1.13333	00:01:08	1	0	47.5695	61.7681
			69	1.15	00:01:09	1	0	47.6417	45.2926
			70	1.16667	00:01:10	1	0	47.7104	49.9871
			71	1.18333	00:01:11	1	0	47.7758	54.5947
			72	1.2	00:01:12	1	0	47.8381	45.7833
			73	1.21667	00:01:13	1	0	47.8973	52.54
			74	1.23333	00:01:14	1	0	47.9538	53.3432
			75	1.25	00:01:15	1	0	48.0075	49.209
			76	1.26667	00:01:16	1	0	48.0586	44.17
			77	1.28333	00:01:17	1	0	48.1073	50.8314
			78	1.3	00:01:18	1	0	48.1536	49.6876
			79	1.31667	00:01:19	1	0	48.1977	52.0685
			80	1.33333	00:01:20	1	0	48.2396	52.778
			81	1.35	00:01:21	1	0	48.2796	47.276
			82	1.36667	00:01:22	1	0	48.3176	44.3338
			83	1.38333	00:01:23	1	0	48.3538	46.1813
			84	1.4	00:01:24	1	0	48.3883	48.9135
			85	1.41667	00:01:25	1	0	48.4211	46.2503
			86	1.43333	00:01:26	1	0	48.4523	50.1184
			87	1.45	00:01:27	1	0	48.482	50.0472
			88	1.46667	00:01:28	1	0	48.5103	47.7092
			89	1.48333	00:01:29	1	0	48.5372	48.6867
			90	1.5	00:01:30	1	0	48.5629	55.1906
			91	1.51667	00:01:31	1	0	48.5873	49.4224
			92	1.53333	00:01:32	1	0	48.6105	44.3858
			93	1.55	00:01:33	1	0	48.6326	45.3122
			94	1.56667	00:01:34	1	0	48.6537	47.2972
			95	1.58333	00:01:35	1	0	48.6737	59.5131
			96	1.6	00:01:36	1	0	48.6928	54.4246
			97	1.61667	00:01:37	1	0	48.7109	48.9642
			98	1.63333	00:01:38	1	0	48.7282	52.6015
			99	1.65	00:01:39	1	0	48.7446	49.3407
			100	1.66667	00:01:40	1	0	48.7603	48.9037
			101	1.68333	00:01:41	1	0	48.7752	50.2573
			102	1.7	00:01:42	1	0	48.7894	42.1067
			103	1.71667	00:01:43	1	0	48.8029	55.168
			104	1.73333	00:01:44	1	0	48.8157	49.9929
			105	1.75	00:01:45	1	0	48.828	42.2384
			106	1.76667	00:01:46	1	0	48.8396	54.9415
			107	1.78333	00:01:47	1	0	48.8507	41.0672
			108	1.8	00:01:48	1	0	48.8612	50.3288
			109	1.81667	00:01:49	1	0	48.8713	46.9315
			110	1.83333	00:01:50	1	0	48.8808	38.3018
			111	1.85	00:01:51	1	0	48.8899	54.6518
			112	1.86667	00:01:52	1	0	48.8986	38.1536
			113	1.88333	00:01:53	1	0	48.9069	46.9589
			114	1.9	00:01:54	1	0	48.9147	51.2013
			115	1.91667	00:01:55	1	0	48.9222	49.0082
			116	1.93333	00:01:56	1	0	48.9293	53.1197
			117	1.95	00:01:57	1	0	48.9361	54.8838
			118	1.96667	00:01:58	1	0	48.9425	52.6387
			119	1.98333	00:01:59	1	0	48.9486	49.0571
			120	2	00:02:00	1	0	48.9545	43.1292
			121	2.01667	00:02:01	1	0	48.96	45.41
			122	2.03333	00:02:02	1	0	48.9653	52.9495
			123	2.05	00:02:03	1	0	48.9704	41.2386
			124	2.06667	00:02:04	1	0	48.9752	52.238
			125	2.08333	00:02:05	1	0	48.9797	44.7489
			126	2.1	00:02:06	1	0	48.9841	54.5965
			127	2.11667	00:02:07	1	0	48.9882	51.6423
			128	2.13333	00:02:08	1	0	48.9921	45.3748
			129	2.15	00:02:09	1	0	48.9959	47.7001
			130	2.16667	00:02:10	1	0	48.9994	55.545
			131	2.18333	00:02:11	1	0	49.0028	54.2416
			132	2.2	00:02:12	1	0	49.0061	48.8208
			133	2.21667	00:02:13	1	0	49.0091	53.5977
			134	2.23333	00:02:14	1	0	49.0121	42.295
			135	2.25	00:02:15	1	0	49.0149	53.7842
			136	2.26667	00:02:16	1	0	49.0175	47.1437
			137	2.28333	00:02:17	1	0	49.02	43.023
			138	2.3	00:02:18	1	0	49.0224	51.4661
			139	2.31667	00:02:19	1	0	49.0247	49.2637
			140	2.33333	00:02:20	1	0	49.0269	53.3048
			141	2.35	00:02:21	1	1	49.029	40.354
			142	2.36667	00:02:22	1	1	49.041	54.627
			143	2.38333	00:02:23	1	1	49.0528	46.5317
			144	2.4	00:02:24	1	1	49.0646	46.4783
			145	2.41667	00:02:25	1	1	49.0763	53.7929
			146	2.43333	00:02:26	1	1	49.0879	51.1155
			147	2.45	00:02:27	1	1	49.0995	51.2051
			148	2.46667	00:02:28	1	1	49.111	51.9436
			149	2.48333	00:02:29	1	1	49.1224	45.6053
			150	2.5	00:02:30	1	1	49.1337	43.7241
			151	2.51667	00:02:31	1	1	49.145	57.5567
			152	2.53333	00:02:32	1	1	49.1562	55.6904
			153	2.55	00:02:33	1	1	49.1673	33.6386
			154	2.56667	00:02:34	1	1	49.1784	60.1148
			155	2.58333	00:02:35	1	1	49.1894	52.524
			156	2.6	00:02:36	1	1	49.2004	59.66
			157	2.61667	00:02:37	1	1	49.2114	45.3704
			158	2.63333	00:02:38	1	1	49.2223	49.2986
			159	2.65	00:02:39	1	1	49.2331	50.4044
			160	2.66667	00:02:40	1	1	49.2439	48.2555
			161	2.68333	00:02:41	1	1	49.2547	49.7728
			162	2.7	00:02:42	1	1	49.2654	46.7203
			163	2.71667	00:02:43	1	1	49.2761	46.0475
			164	2.73333	00:02:44	1	1	49.2868	53.0282
			165	2.75	00:02:45	1	1	49.2974	44.4345
			166	2.76667	00:02:46	1	1	49.308	41.7864
			167	2.78333	00:02:47	1	1	49.3186	47.1416
			168	2.8	00:02:48	1	1	49.3292	59.8369
			169	2.81667	00:02:49	1	1	49.3397	49.1339
			170	2.83333	00:02:50	1	1	49.3502	44.0331
			171	2.85	00:02:51	1	1	49.3607	53.1608
			172	2.86667	00:02:52	1	1	49.3711	46.4343
			173	2.88333	00:02:53	1	1	49.3815	45.3994
			174	2.9	00:02:54	1	1	49.3919	44.7635
			175	2.91667	00:02:55	1	1	49.4023	49.9468
			176	2.93333	00:02:56	1	1	49.4127	45.4426
			177	2.95	00:02:57	1	1	49.423	56.9683
			178	2.96667	00:02:58	1	1	49.4334	41.3415
			179	2.98333	00:02:59	1	1	49.4437	40.0676
			180	3	00:03:00	1	1	49.454	49.2289
			181	3.01667	00:03:01	1	1	49.4643	48.1617
			182	3.03333	00:03:02	1	1	49.4746	46.8803
			183	3.05	00:03:03	1	1	49.4848	54.4021
			184	3.06667	00:03:04	1	1	49.4951	46.3232
			185	3.08333	00:03:05	1	1	49.5053	49.0955
			186	3.1	00:03:06	1	1	49.5155	41.1656
			187	3.11667	00:03:07	1	1	49.5258	46.4516
			188	3.13333	00:03:08	1	1	49.536	51.4727
			189	3.15	00:03:09	1	1	49.5462	51.3134
			190	3.16667	00:03:10	1	1	49.5563	53.9048
			191	3.18333	00:03:11	1	1	49.5665	47.9529
			192	3.2	00:03:12	1	1	49.5767	58.9918
			193	3.21667	00:03:13	1	1	49.5868	55.2657
			194	3.23333	00:03:14	1	1	49.597	47.127
			195	3.25	00:03:15	1	1	49.6071	48.3858
			196	3.26667	00:03:16	1	1	49.6173	45.8164
			197	3.28333	00:03:17	1	1	49.6274	42.4856
			198	3.3	00:03:18	1	1	49.6375	47.2094
			199	3.31667	00:03:19	1	1	49.6477	45.4689
			200	3.33333	00:03:20	1	1	49.6578	44.431
			201	3.35	00:03:21	1	1	49.6679	46.1308
			202	3.36667	00:03:22	1	1	49.678	40.9658
			203	3.38333	00:03:23	1	1	49.6881	53.5509
			204	3.4	00:03:24	1	1	49.6982	47.1928
			205	3.41667	00:03:25	1	1	49.7083	53.9077
			206	3.43333	00:03:26	1	1	49.7183	46.88
			207	3.45	00:03:27	1	1	49.7284	51.2754
			208	3.46667	00:03:28	1	1	49.7385	54.5153
			209	3.48333	00:03:29	1	1	49.7486	46.5211
			210	3.5	00:03:30	1	1	49.7586	48.429
			211	3.51667	00:03:31	1	1	49.7687	48.0349
			212	3.53333	00:03:32	1	1	49.7788	55.5326
			213	3.55	00:03:33	1	1	49.7888	54.1054
			214	3.56667	00:03:34	1	1	49.7989	53.3573
			215	3.58333	00:03:35	1	1	49.8089	44.8379
			216	3.6	00:03:36	1	1	49.819	48.2554
			217	3.61667	00:03:37	1	1	49.829	52.4144
			218	3.63333	00:03:38	1	1	49.8391	48.0447
			219	3.65	00:03:39	1	1	49.8491	48.3247
			220	3.66667	00:03:40	1	1	49.8592	48.8253
			221	3.68333	00:03:41	1	1	49.8692	47.7472
			222	3.7	00:03:42	1	1	49.8792	68.3118
			223	3.71667	00:03:43	1	1	49.8893	50.7649
			224	3.73333	00:03:44	1	1	49.8993	47.92
			225	3.75	00:03:45	1	1	49.9093	45.9298
			226	3.76667	00:03:46	1	1	49.9194	56.2912
			227	3.78333	00:03:47	1	1	49.9294	47.8605
			228	3.8	00:03:48	1	1	49.9394	52.5857
			229	3.81667	00:03:49	1	1	49.9495	53.4928
			230	3.83333	00:03:50	1	1	49.9595	54.1904
			231	3.85	00:03:51	1	1	49.9695	45.9856
			232	3.86667	00:03:52	1	1	49.9795	42.264
			233	3.88333	00:03:53	1	1	49.9896	48.1652
			234	3.9	00:03:54	1	1	49.9996	48.9042
			235	3.91667	00:03:55	1	1	50.0096	56.1956
			236	3.93333	00:03:56	1	1	50.0196	49.839
			237	3.95	00:03:57	1	1	50.0296	50.6863
			238	3.96667	00:03:58	1	1	50.0397	41.7053
			239	3.98333	00:03:59	1	1	50.0497	47.3062
			240	4	00:04:00	1	1	50.0597	47.3694
			241	4.01667	00:04:01	1	1	50.0697	51.3455
			242	4.03333	00:04:02	1	1	50.0797	51.0608
			243	4.05	00:04:03	1	1	50.0897	48.5736
			244	4.06667	00:04:04	1	1	50.0997	59.6513
			245	4.08333	00:04:05	1	1	50.1098	53.3192
			246	4.1	00:04:06	1	1	50.1198	49.7596
			247	4.11667	00:04:07	1	1	50.1298	55.7883
			248	4.13333	00:04:08	1	1	50.1398	55.8661
			249	4.15	00:04:09	1	1	50.1498	52.2222
			250	4.16667	00:04:10	1	1	50.1598	49.938
			251	4.18333	00:04:11	1	1	50.1698	55.8217
			252	4.2	00:04:12	1	1	50.1798	57.7544
			253	4.21667	00:04:13	1	1	50.1898	45.6016
			254	4.23333	00:04:14	1	1	50.1998	53.4768
			255	4.25	00:04:15	1	1	50.2099	54.6639
			256	4.26667	00:04:16	1	1	50.2199	52.8016
			257	4.28333	00:04:17	1	1	50.2299	46.2903
			258	4.3	00:04:18	1	1	50.2399	44.3158
			259	4.31667	00:04:19	1	1	50.2499	48.3631
			260	4.33333	00:04:20	1	1	50.2599	52.3927
			261	4.35	00:04:21	1	1	50.2699	41.5293
			262	4.36667	00:04:22	1	1	50.2799	49.8955
			263	4.38333	00:04:23	1	1	50.2899	42.2374
			264	4.4	00:04:24	1	1	50.2999	48.9901
			265	4.41667	00:04:25	1	1	50.3099	43.9038
			266	4.43333	00:04:26	1	1	50.3199	50.3915
			267	4.45	00:04:27	1	1	50.3299	52.14
			268	4.46667	00:04:28	1	1	50.3399	49.3438
			269	4.48333	00:04:29	1	1	50.3499	49.2559
			270	4.5	00:04:30	1	1	50.3599	51.4651
			271	4.51667	00:04:31	1	1	50.3699	55.3356
			272	4.53333	00:04:32	1	1	50.3799	48.8581
			273	4.55	00:04:33	1	1	50.3899	56.7492
			274	4.56667	00:04:34	1	1	50.3999	48.849
			275	4.58333	00:04:35	1	1	50.4099	63.2536
			276	4.6	00:04:36	1	1	50.4199	49.5331
			277	4.61667	00:04:37	1	1	50.4299	41.9811
			278	4.63333	00:04:38	1	1	50.44	62.0447
			279	4.65	00:04:39	1	1	50.45	50.2164
			280	4.66667	00:04:40	1	1	50.46	54.148
			281	4.68333	00:04:41	1	1	50.47	53.3901
			282	4.7	00:04:42	1	1	50.48	53.7531
			283	4.71667	00:04:43	1	1	50.49	52.3431
			284	4.73333	00:04:44	1	1	50.5	47.0302
			285	4.75	00:04:45	1	1	50.51	47.1338
			286	4.76667	00:04:46	1	1	50.52	48.8998
			287	4.78333	00:04:47	1	1	50.53	48.7911
			288	4.8	00:04:48	1	1	50.54	50.3862
			289	4.81667	00:04:49	1	1	50.55	44.8484
			290	4.83333	00:04:50	1	1	50.56	54.8464
			291	4.85	00:04:51	1	1	50.57	49.3105
			292	4.86667	00:04:52	1	1	50.58	45.9893
			293	4.88333	00:04:53	1	1	50.59	48.2108
			294	4.9	00:04:54	1	1	50.6	53.7641
			295	4.91667	00:04:55	1	1	50.61	51.6587
			296	4.93333	00:04:56	1	1	50.62	58.9925
			297	4.95	00:04:57	1	1	50.63	49.7882
			298	4.96667	00:04:58	1	1	50.64	50.5047
			299	4.98333	00:04:59	1	1	50.65	52.7091
			300	5	00:05:00	1	1	50.66	59.4488
			301	5.01667	00:05:01	1	1	50.67	53.3352
			302	5.03333	00:05:02	1	1	50.68	52.7489
			303	5.05	00:05:03	1	1	50.69	51.1234
			304	5.06667	00:05:04	1	1	50.7	56.0062
			305	5.08333	00:05:05	1	1	50.71	49.9969
			306	5.1	00:05:06	1	1	50.72	56.2553
			307	5.11667	00:05:07	1	1	50.73	54.0192
			308	5.13333	00:05:08	1	1	50.74	54.0265
			309	5.15	00:05:09	1	1	50.75	53.3173
			310	5.16667	00:05:10	1	1	50.76	50.548
			311	5.18333	00:05:11	1	1	50.77	48.5956
			312	5.2	00:05:12	1	1	50.78	52.9991
			313	5.21667	00:05:13	1	1	50.79	51.9094
			314	5.23333	00:05:14	1	1	50.8	45.3241
			315	5.25	00:05:15	1	1	50.81	52.98

## Sheet: Logistic model
			ts	t0	t	VO2/Kg	VO2withnoise
Change input parameters	Unidades	t(m)	s	min	hh:mm:ss	ml/min/Kg	ml/min/Kg
VO2baseline	7.87	mL ⋅ kg−1⋅ min−1
Ap	49.91	mL ⋅ kg−1⋅ min−1	0	0	00:00:00	13.5086	14.7161
TAUp	9.85	s	1	0.0166667	00:00:01	14.0229	13.2084
Tmid	18.37	s	2	0.0333333	00:00:02	14.5755	14.3704	MODEL →
			3	0.05	00:00:03	15.1677	16.6426
Gaussian noise			4	0.0666667	00:00:04	15.8003	14.8213
Sigma	1	mL ⋅ kg−1⋅ min−1	5	0.0833333	00:00:05	16.4743	16.4599
			6	0.1	00:00:06	17.1899	16.0027
			7	0.116667	00:00:07	17.9471	19.0983
			8	0.133333	00:00:08	18.7453	17.8593	Generic suggestions on input parameters
			9	0.15	00:00:09	19.5836	20.0219		Mono exponential	Biexponential
			10	0.166667	00:00:10	20.4604	20.2987	𝐴0 (mL ⋅ kg−1⋅ min−1)	7.87 ± 2.22	7.87 ± 2.22
			11	0.183333	00:00:11	21.3736	21.7767	𝐴p (mL ⋅ kg−1⋅ min−1)	45.08 ± 6.70	41.37 ± 7.24
			12	0.2	00:00:12	22.3206	19.9586	TDp (s)	20.33 ± 5.72	22.91 ± 5.77
			13	0.216667	00:00:13	23.298	23.0074	𝜏p (s)	26.98 ± 11.82	17.54 ± 6.92
			14	0.233333	00:00:14	24.3022	23.2984	𝐴sc (s)	-	13.00 ± 2.94
			15	0.25	00:00:15	25.3289	23.2902	TDsc (s)	-	151.73 ± 21.55
			16	0.266667	00:00:16	26.3733	26.1413	𝜏sc (s)	-	282.75 ± 155.48
			17	0.283333	00:00:17	27.4306	28.4651	VO2 (mL ⋅ kg−1⋅ min−1)	55.06 ± 6.42	55.06 ± 6.42
			18	0.3	00:00:18	28.4953	26.1739	VO2 - 𝐴p (mL ⋅ kg−1⋅ min−1)	10.02 ± 2.42	13.67 ± 3.79
			19	0.316667	00:00:19	29.562	29.4353
			20	0.333333	00:00:20	30.6253	29.135
			21	0.35	00:00:21	31.6797	32.3836
			22	0.366667	00:00:22	32.72	31.5027
			23	0.383333	00:00:23	33.7412	35.6828
			24	0.4	00:00:24	34.7389	33.9389
			25	0.416667	00:00:25	35.7087	37.2651
			26	0.433333	00:00:26	36.6472	35.4474
			27	0.45	00:00:27	37.5512	37.7997
			28	0.466667	00:00:28	38.4181	39.3118
			29	0.483333	00:00:29	39.2461	41.136
			30	0.5	00:00:30	40.0338	40.2773
			31	0.516667	00:00:31	40.7802	40.1238
			32	0.533333	00:00:32	41.4849	41.5454
			33	0.55	00:00:33	42.1481	42.7856
			34	0.566667	00:00:34	42.7702	42.0058
			35	0.583333	00:00:35	43.3519	43.5176
			36	0.6	00:00:36	43.8944	43.9203
			37	0.616667	00:00:37	44.399	43.1098
			38	0.633333	00:00:38	44.8673	45.427
			39	0.65	00:00:39	45.3007	46.1188
			40	0.666667	00:00:40	45.7011	46.6389
			41	0.683333	00:00:41	46.0703	43.3743
			42	0.7	00:00:42	46.4102	44.3954
			43	0.716667	00:00:43	46.7224	47.6943
			44	0.733333	00:00:44	47.0089	47.2878
			45	0.75	00:00:45	47.2714	47.2899
			46	0.766667	00:00:46	47.5116	47.8702
			47	0.783333	00:00:47	47.7311	47.7446
			48	0.8	00:00:48	47.9316	47.9143
			49	0.816667	00:00:49	48.1144	50.2513
			50	0.833333	00:00:50	48.281	48.5886
			51	0.85	00:00:51	48.4328	48.42
			52	0.866667	00:00:52	48.5708	48.3954
			53	0.883333	00:00:53	48.6964	47.7341
			54	0.9	00:00:54	48.8105	48.5941
			55	0.916667	00:00:55	48.9141	49.3466
			56	0.933333	00:00:56	49.0082	47.7058
			57	0.95	00:00:57	49.0936	47.5169
			58	0.966667	00:00:58	49.171	47.6856
			59	0.983333	00:00:59	49.2412	48.7293
			60	1	00:01:00	49.3048	47.8894
			61	1.01667	00:01:01	49.3625	51.0098
			62	1.03333	00:01:02	49.4147	47.8149
			63	1.05	00:01:03	49.462	49.2244
			64	1.06667	00:01:04	49.5049	50.6868
			65	1.08333	00:01:05	49.5436	47.8192
			66	1.1	00:01:06	49.5787	50.0183
			67	1.11667	00:01:07	49.6105	51.9396
			68	1.13333	00:01:08	49.6392	50.0271
			69	1.15	00:01:09	49.6652	50.4421
			70	1.16667	00:01:10	49.6887	48.1216
			71	1.18333	00:01:11	49.71	48.9461
			72	1.2	00:01:12	49.7292	48.9489
			73	1.21667	00:01:13	49.7466	51.0757
			74	1.23333	00:01:14	49.7623	50.5277
			75	1.25	00:01:15	49.7765	50.6869
			76	1.26667	00:01:16	49.7894	50.6039
			77	1.28333	00:01:17	49.801	49.6401
			78	1.3	00:01:18	49.8115	48.7704
			79	1.31667	00:01:19	49.821	50.2201
			80	1.33333	00:01:20	49.8296	50.8861
			81	1.35	00:01:21	49.8373	50.8792
			82	1.36667	00:01:22	49.8443	50.1199
			83	1.38333	00:01:23	49.8506	51.8669
			84	1.4	00:01:24	49.8564	48.8689
			85	1.41667	00:01:25	49.8615	49.2808
			86	1.43333	00:01:26	49.8662	49.3248
			87	1.45	00:01:27	49.8704	48.1345
			88	1.46667	00:01:28	49.8743	48.8053
			89	1.48333	00:01:29	49.8777	49.6915
			90	1.5	00:01:30	49.8808	50.8861
			91	1.51667	00:01:31	49.8836	49.7722
			92	1.53333	00:01:32	49.8862	48.8589
			93	1.55	00:01:33	49.8885	49.7153
			94	1.56667	00:01:34	49.8906	50.1235
			95	1.58333	00:01:35	49.8924	49.9405
			96	1.6	00:01:36	49.8941	50.5067
			97	1.61667	00:01:37	49.8957	50.2643
			98	1.63333	00:01:38	49.897	49.4269
			99	1.65	00:01:39	49.8983	49.4007
			100	1.66667	00:01:40	49.8994	49.1405
			101	1.68333	00:01:41	49.9004	50.7445
			102	1.7	00:01:42	49.9014	48.1159
			103	1.71667	00:01:43	49.9022	50.6478
			104	1.73333	00:01:44	49.903	50.8278
			105	1.75	00:01:45	49.9036	50.2936
			106	1.76667	00:01:46	49.9042	50.3419
			107	1.78333	00:01:47	49.9048	50.1282
			108	1.8	00:01:48	49.9053	49.4998
			109	1.81667	00:01:49	49.9058	51.5642
			110	1.83333	00:01:50	49.9062	49.1546
			111	1.85	00:01:51	49.9065	48.7898
			112	1.86667	00:01:52	49.9069	49.4574
			113	1.88333	00:01:53	49.9072	49.8918
			114	1.9	00:01:54	49.9074	51.1658
			115	1.91667	00:01:55	49.9077	49.5051
			116	1.93333	00:01:56	49.9079	49.0694
			117	1.95	00:01:57	49.9081	49.7026
			118	1.96667	00:01:58	49.9083	49.3761
			119	1.98333	00:01:59	49.9085	52.0427
			120	2	00:02:00	49.9086	50.9603
			121	2.01667	00:02:01	49.9087	49.8827
			122	2.03333	00:02:02	49.9089	49.1306
			123	2.05	00:02:03	49.909	50.4847
			124	2.06667	00:02:04	49.9091	50.3167
			125	2.08333	00:02:05	49.9092	49.4927
			126	2.1	00:02:06	49.9092	51.1898
			127	2.11667	00:02:07	49.9093	48.684
			128	2.13333	00:02:08	49.9094	50.4193
			129	2.15	00:02:09	49.9094	50.0174
			130	2.16667	00:02:10	49.9095	46.9011
			131	2.18333	00:02:11	49.9095	49.4222
			132	2.2	00:02:12	49.9096	51.4954
			133	2.21667	00:02:13	49.9096	50.1464
			134	2.23333	00:02:14	49.9097	49.6986
			135	2.25	00:02:15	49.9097	49.2318
			136	2.26667	00:02:16	49.9097	48.4148
			137	2.28333	00:02:17	49.9098	50.0153
			138	2.3	00:02:18	49.9098	47.5585
			139	2.31667	00:02:19	49.9098	50.1966
			140	2.33333	00:02:20	49.9098	49.5498
			141	2.35	00:02:21	49.9098	49.7868
			142	2.36667	00:02:22	49.9099	50.5507
			143	2.38333	00:02:23	49.9099	47.7296
			144	2.4	00:02:24	49.9099	50.0098
			145	2.41667	00:02:25	49.9099	48.5177
			146	2.43333	00:02:26	49.9099	50.2821
			147	2.45	00:02:27	49.9099	49.0647
			148	2.46667	00:02:28	49.9099	49.4267
			149	2.48333	00:02:29	49.9099	49.9037
			150	2.5	00:02:30	49.9099	48.9734
			151	2.51667	00:02:31	49.9099	50.4249
			152	2.53333	00:02:32	49.9099	50.5458
			153	2.55	00:02:33	49.91	49.3105
			154	2.56667	00:02:34	49.91	50.5135
			155	2.58333	00:02:35	49.91	52.0084
			156	2.6	00:02:36	49.91	51.5293
			157	2.61667	00:02:37	49.91	49.5835
			158	2.63333	00:02:38	49.91	48.6743
			159	2.65	00:02:39	49.91	50.776
			160	2.66667	00:02:40	49.91	51.614
			161	2.68333	00:02:41	49.91	48.9669
			162	2.7	00:02:42	49.91	49.4964
			163	2.71667	00:02:43	49.91	49.3229
			164	2.73333	00:02:44	49.91	49.1052
			165	2.75	00:02:45	49.91	50.4979
			166	2.76667	00:02:46	49.91	50.1918
			167	2.78333	00:02:47	49.91	49.3469
			168	2.8	00:02:48	49.91	50.8386
			169	2.81667	00:02:49	49.91	48.2698
			170	2.83333	00:02:50	49.91	50.1026
			171	2.85	00:02:51	49.91	50.6919
			172	2.86667	00:02:52	49.91	49.9065
			173	2.88333	00:02:53	49.91	48.5665
			174	2.9	00:02:54	49.91	49.2404
			175	2.91667	00:02:55	49.91	49.8598
			176	2.93333	00:02:56	49.91	49.8754
			177	2.95	00:02:57	49.91	50.9574
			178	2.96667	00:02:58	49.91	50.0897
			179	2.98333	00:02:59	49.91	50.9684
			180	3	00:03:00	49.91	50.2073
			181	3.01667	00:03:01	49.91	50.8607
			182	3.03333	00:03:02	49.91	50.094
			183	3.05	00:03:03	49.91	47.5114
			184	3.06667	00:03:04	49.91	47.3717
			185	3.08333	00:03:05	49.91	50.0656
			186	3.1	00:03:06	49.91	51.2413
			187	3.11667	00:03:07	49.91	50.157
			188	3.13333	00:03:08	49.91	49.7301
			189	3.15	00:03:09	49.91	50.5737
			190	3.16667	00:03:10	49.91	48.7097
			191	3.18333	00:03:11	49.91	48.9699
			192	3.2	00:03:12	49.91	50.2318
			193	3.21667	00:03:13	49.91	51.0667
			194	3.23333	00:03:14	49.91	49.0724
			195	3.25	00:03:15	49.91	50.432
			196	3.26667	00:03:16	49.91	49.4897
			197	3.28333	00:03:17	49.91	51.343
			198	3.3	00:03:18	49.91	49.8803
			199	3.31667	00:03:19	49.91	49.7874
			200	3.33333	00:03:20	49.91	50.1543
			201	3.35	00:03:21	49.91	50.0122
			202	3.36667	00:03:22	49.91	49.489
			203	3.38333	00:03:23	49.91	49.7384
			204	3.4	00:03:24	49.91	48.5768
			205	3.41667	00:03:25	49.91	49.4646
			206	3.43333	00:03:26	49.91	49.9679
			207	3.45	00:03:27	49.91	47.8996
			208	3.46667	00:03:28	49.91	50.2441
			209	3.48333	00:03:29	49.91	51.6319
			210	3.5	00:03:30	49.91	49.2936
			211	3.51667	00:03:31	49.91	49.876
			212	3.53333	00:03:32	49.91	49.1304
			213	3.55	00:03:33	49.91	50.3172
			214	3.56667	00:03:34	49.91	49.7635
			215	3.58333	00:03:35	49.91	49.5887
			216	3.6	00:03:36	49.91	48.4093
			217	3.61667	00:03:37	49.91	51.5572
			218	3.63333	00:03:38	49.91	48.7302
			219	3.65	00:03:39	49.91	48.6904
			220	3.66667	00:03:40	49.91	49.6745
			221	3.68333	00:03:41	49.91	49.386
			222	3.7	00:03:42	49.91	50.0962
			223	3.71667	00:03:43	49.91	48.76
			224	3.73333	00:03:44	49.91	48.8
			225	3.75	00:03:45	49.91	51.7479
			226	3.76667	00:03:46	49.91	50.6912
			227	3.78333	00:03:47	49.91	49.2863
			228	3.8	00:03:48	49.91	50.0942
			229	3.81667	00:03:49	49.91	48.1403
			230	3.83333	00:03:50	49.91	50.2078
			231	3.85	00:03:51	49.91	48.866
			232	3.86667	00:03:52	49.91	49.6434
			233	3.88333	00:03:53	49.91	50.3623
			234	3.9	00:03:54	49.91	51.0062
			235	3.91667	00:03:55	49.91	49.2186
			236	3.93333	00:03:56	49.91	48.7072
			237	3.95	00:03:57	49.91	49.68
			238	3.96667	00:03:58	49.91	51.7707
			239	3.98333	00:03:59	49.91	50.3129
			240	4	00:04:00	49.91	49.9908
			241	4.01667	00:04:01	49.91	49.0607
			242	4.03333	00:04:02	49.91	49.8894
			243	4.05	00:04:03	49.91	49.1706
			244	4.06667	00:04:04	49.91	49.876
			245	4.08333	00:04:05	49.91	49.0981
			246	4.1	00:04:06	49.91	49.3937
			247	4.11667	00:04:07	49.91	51.1311
			248	4.13333	00:04:08	49.91	51.8801
			249	4.15	00:04:09	49.91	48.9609
			250	4.16667	00:04:10	49.91	49.9002
			251	4.18333	00:04:11	49.91	49.9774
			252	4.2	00:04:12	49.91	51.9902
			253	4.21667	00:04:13	49.91	50.8517
			254	4.23333	00:04:14	49.91	50.1121
			255	4.25	00:04:15	49.91	49.5187
			256	4.26667	00:04:16	49.91	49.9181
			257	4.28333	00:04:17	49.91	49.8747
			258	4.3	00:04:18	49.91	50.8801
			259	4.31667	00:04:19	49.91	49.709
			260	4.33333	00:04:20	49.91	50.2499
			261	4.35	00:04:21	49.91	48.7144
			262	4.36667	00:04:22	49.91	50.4229
			263	4.38333	00:04:23	49.91	50.244
			264	4.4	00:04:24	49.91	47.9462
			265	4.41667	00:04:25	49.91	50.0158
			266	4.43333	00:04:26	49.91	48.7765
			267	4.45	00:04:27	49.91	48.7853
			268	4.46667	00:04:28	49.91	48.3539
			269	4.48333	00:04:29	49.91	49.6293
			270	4.5	00:04:30	49.91	50.5469
			271	4.51667	00:04:31	49.91	49.7206
			272	4.53333	00:04:32	49.91	48.4995
			273	4.55	00:04:33	49.91	49.0674
			274	4.56667	00:04:34	49.91	49.8793
			275	4.58333	00:04:35	49.91	49.8775
			276	4.6	00:04:36	49.91	49.9979
			277	4.61667	00:04:37	49.91	48.5584
			278	4.63333	00:04:38	49.91	49.3178
			279	4.65	00:04:39	49.91	48.519
			280	4.66667	00:04:40	49.91	50.3336
			281	4.68333	00:04:41	49.91	49.229
			282	4.7	00:04:42	49.91	49.6851
			283	4.71667	00:04:43	49.91	54.0872
			284	4.73333	00:04:44	49.91	48.3813
			285	4.75	00:04:45	49.91	49.8722
			286	4.76667	00:04:46	49.91	50.0754
			287	4.78333	00:04:47	49.91	49.0713
			288	4.8	00:04:48	49.91	49.839
			289	4.81667	00:04:49	49.91	50.2053
			290	4.83333	00:04:50	49.91	49.7901
			291	4.85	00:04:51	49.91	49.9756
			292	4.86667	00:04:52	49.91	49.8725
			293	4.88333	00:04:53	49.91	48.9864
			294	4.9	00:04:54	49.91	50.1542
			295	4.91667	00:04:55	49.91	49.8802
			296	4.93333	00:04:56	49.91	49.2899
			297	4.95	00:04:57	49.91	50.0634
			298	4.96667	00:04:58	49.91	47.6764
			299	4.98333	00:04:59	49.91	50.9685
			300	5	00:05:00	49.91	48.9937
			301	5.01667	00:05:01	49.91	49.6304
			302	5.03333	00:05:02	49.91	49.8097
			303	5.05	00:05:03	49.91	51.0826
			304	5.06667	00:05:04	49.91	51.5315
			305	5.08333	00:05:05	49.91	49.5222
			306	5.1	00:05:06	49.91	48.8741
			307	5.11667	00:05:07	49.91	49.7185
			308	5.13333	00:05:08	49.91	48.7798
			309	5.15	00:05:09	49.91	49.1396
			310	5.16667	00:05:10	49.91	49.9036
			311	5.18333	00:05:11	49.91	50.7839
			312	5.2	00:05:12	49.91	48.1595
			313	5.21667	00:05:13	49.91	49.2485
			314	5.23333	00:05:14	49.91	51.634
			315	5.25	00:05:15	49.91	49.7736

## Sheet: Tri-exp (Heaviside)
			ts	tmin	t	H(t-TDcd)	H (t-TDp)	H(t-TDsc)	VO2/Kg	VO2withnoise
Change input parameters	Unidades	t(m)		min	hh:mm:ss				ml/min/Kg	ml/min/Kg
VO2baseline	10.248	mL ⋅ kg−1⋅ min−1
Ap	27.84	mL ⋅ kg−1⋅ min−1	0	0	00:00:00	0	0	0	10.248	9.85306	MODEL →
TAUp	22.46	s	1	0.0166667	00:00:01	0	0	0	10.248	10.1693
TDp	15	s	2	0.0333333	00:00:02	0	0	0	10.248	10.6703
			3	0.05	00:00:03	0	0	0	10.248	11.7039
Asc	4.67	mL ⋅ kg−1⋅ min−1	4	0.0666667	00:00:04	0	0	0	10.248	11.301
TDsc	146	s	5	0.0833333	00:00:05	1	0	0	10.248	8.46705
TAUsc	86.67	s	6	0.1	00:00:06	1	0	0	12.9074	12.2883
			7	0.116667	00:00:07	1	0	0	15.1262	15.4823
𝐴cd	16.05	mL ⋅ kg−1⋅ min−1	8	0.133333	00:00:08	1	0	0	16.9774	16.6517	Generic suggestions on input parameters
TAUcd	5.52	s	9	0.15	00:00:09	1	0	0	18.5218	19.676		Mono exponential	Biexponential
TDcd	5	s	10	0.166667	00:00:10	1	0	0	19.8103	20.7342	𝐴0 (mL ⋅ kg−1⋅ min−1)	7.87 ± 2.22	7.87 ± 2.22
			11	0.183333	00:00:11	1	0	0	20.8853	20.881	𝐴p (mL ⋅ kg−1⋅ min−1)	45.08 ± 6.70	41.37 ± 7.24
Gaussian noise			12	0.2	00:00:12	1	0	0	21.7821	22.4791	TDp (s)	20.33 ± 5.72	22.91 ± 5.77
Sigma	1	mL ⋅ kg−1⋅ min−1	13	0.216667	00:00:13	1	0	0	22.5304	18.9534	𝜏p (s)	26.98 ± 11.82	17.54 ± 6.92
			14	0.233333	00:00:14	1	0	0	23.1547	23.0615	𝐴sc (s)	-	13.00 ± 2.94
			15	0.25	00:00:15	1	1	0	23.6755	25.8087	TDsc (s)	-	151.73 ± 21.55
			16	0.266667	00:00:16	1	1	0	25.3224	25.8526	𝜏sc (s)	-	282.75 ± 155.48
			17	0.283333	00:00:17	1	1	0	26.8445	26.6455	VO2 (mL ⋅ kg−1⋅ min−1)	55.06 ± 6.42	55.06 ± 6.42
			18	0.3	00:00:18	1	1	0	28.256	29.411	VO2 - 𝐴p (mL ⋅ kg−1⋅ min−1)	10.02 ± 2.42	13.67 ± 3.79
			19	0.316667	00:00:19	1	1	0	29.5691	29.706
			20	0.333333	00:00:20	1	1	0	30.7942	32.0471
			21	0.35	00:00:21	1	1	0	31.9403	31.6681
			22	0.366667	00:00:22	1	1	0	33.0149	32.7574
			23	0.383333	00:00:23	1	1	0	34.0249	34.0977
			24	0.4	00:00:24	1	1	0	34.976	33.9798
			25	0.416667	00:00:25	1	1	0	35.8732	36.6651
			26	0.433333	00:00:26	1	1	0	36.7209	36.9772
			27	0.45	00:00:27	1	1	0	37.523	37.0175
			28	0.466667	00:00:28	1	1	0	38.283	39.5023
			29	0.483333	00:00:29	1	1	0	39.0038	40.3848
			30	0.5	00:00:30	1	1	0	39.6882	41.4018
			31	0.516667	00:00:31	1	1	0	40.3386	40.5159
			32	0.533333	00:00:32	1	1	0	40.9572	41.2965
			33	0.55	00:00:33	1	1	0	41.5459	40.3295
			34	0.566667	00:00:34	1	1	0	42.1065	42.0792
			35	0.583333	00:00:35	1	1	0	42.6407	42.4388
			36	0.6	00:00:36	1	1	0	43.1499	44.2533
			37	0.616667	00:00:37	1	1	0	43.6356	43.1264
			38	0.633333	00:00:38	1	1	0	44.0989	43.959
			39	0.65	00:00:39	1	1	0	44.541	42.6472
			40	0.666667	00:00:40	1	1	0	44.9631	45.4239
			41	0.683333	00:00:41	1	1	0	45.3661	44.3391
			42	0.7	00:00:42	1	1	0	45.751	46.1288
			43	0.716667	00:00:43	1	1	0	46.1186	45.4515
			44	0.733333	00:00:44	1	1	0	46.4698	45.7568
			45	0.75	00:00:45	1	1	0	46.8054	47.7985
			46	0.766667	00:00:46	1	1	0	47.1261	46.7987
			47	0.783333	00:00:47	1	1	0	47.4326	46.7069
			48	0.8	00:00:48	1	1	0	47.7256	46.3008
			49	0.816667	00:00:49	1	1	0	48.0057	47.3704
			50	0.833333	00:00:50	1	1	0	48.2734	48.1436
			51	0.85	00:00:51	1	1	0	48.5293	48.17
			52	0.866667	00:00:52	1	1	0	48.774	48.053
			53	0.883333	00:00:53	1	1	0	49.008	48.8598
			54	0.9	00:00:54	1	1	0	49.2317	48.906
			55	0.916667	00:00:55	1	1	0	49.4457	48.9363
			56	0.933333	00:00:56	1	1	0	49.6502	49.6355
			57	0.95	00:00:57	1	1	0	49.8459	50.5609
			58	0.966667	00:00:58	1	1	0	50.0329	49.5667
			59	0.983333	00:00:59	1	1	0	50.2118	49.5156
			60	1	00:01:00	1	1	0	50.3829	50.2665
			61	1.01667	00:01:01	1	1	0	50.5465	49.0285
			62	1.03333	00:01:02	1	1	0	50.703	49.5514
			63	1.05	00:01:03	1	1	0	50.8526	52.6976
			64	1.06667	00:01:04	1	1	0	50.9958	51.2384
			65	1.08333	00:01:05	1	1	0	51.1326	51.0861
			66	1.1	00:01:06	1	1	0	51.2636	52.0884
			67	1.11667	00:01:07	1	1	0	51.3888	50.7145
			68	1.13333	00:01:08	1	1	0	51.5085	50.7946
			69	1.15	00:01:09	1	1	0	51.623	51.2688
			70	1.16667	00:01:10	1	1	0	51.7326	52.7487
			71	1.18333	00:01:11	1	1	0	51.8373	52.421
			72	1.2	00:01:12	1	1	0	51.9375	50.9182
			73	1.21667	00:01:13	1	1	0	52.0334	53.0902
			74	1.23333	00:01:14	1	1	0	52.125	52.7316
			75	1.25	00:01:15	1	1	0	52.2127	53.2801
			76	1.26667	00:01:16	1	1	0	52.2965	54.3139
			77	1.28333	00:01:17	1	1	0	52.3767	51.2905
			78	1.3	00:01:18	1	1	0	52.4534	50.4631
			79	1.31667	00:01:19	1	1	0	52.5268	53.8215
			80	1.33333	00:01:20	1	1	0	52.597	52.8698
			81	1.35	00:01:21	1	1	0	52.6641	53.186
			82	1.36667	00:01:22	1	1	0	52.7283	54.3755
			83	1.38333	00:01:23	1	1	0	52.7896	51.9437
			84	1.4	00:01:24	1	1	0	52.8484	53.5221
			85	1.41667	00:01:25	1	1	0	52.9045	54.6784
			86	1.43333	00:01:26	1	1	0	52.9582	53.6583
			87	1.45	00:01:27	1	1	0	53.0096	54.415
			88	1.46667	00:01:28	1	1	0	53.0588	53.7717
			89	1.48333	00:01:29	1	1	0	53.1058	54.2248
			90	1.5	00:01:30	1	1	0	53.1507	53.7591
			91	1.51667	00:01:31	1	1	0	53.1937	53.0382
			92	1.53333	00:01:32	1	1	0	53.2348	52.7296
			93	1.55	00:01:33	1	1	0	53.2742	52.6079
			94	1.56667	00:01:34	1	1	0	53.3118	54.6729
			95	1.58333	00:01:35	1	1	0	53.3477	54.2417
			96	1.6	00:01:36	1	1	0	53.3822	52.9135
			97	1.61667	00:01:37	1	1	0	53.4151	52.8826
			98	1.63333	00:01:38	1	1	0	53.4466	53.0719
			99	1.65	00:01:39	1	1	0	53.4767	55.4488
			100	1.66667	00:01:40	1	1	0	53.5055	54.2575
			101	1.68333	00:01:41	1	1	0	53.533	53.7562
			102	1.7	00:01:42	1	1	0	53.5594	52.6243
			103	1.71667	00:01:43	1	1	0	53.5846	54.7808
			104	1.73333	00:01:44	1	1	0	53.6087	53.133
			105	1.75	00:01:45	1	1	0	53.6317	53.5446
			106	1.76667	00:01:46	1	1	0	53.6538	54.1817
			107	1.78333	00:01:47	1	1	0	53.6748	52.0545
			108	1.8	00:01:48	1	1	0	53.695	52.5995
			109	1.81667	00:01:49	1	1	0	53.7143	52.7653
			110	1.83333	00:01:50	1	1	0	53.7328	54.3197
			111	1.85	00:01:51	1	1	0	53.7504	54.5911
			112	1.86667	00:01:52	1	1	0	53.7673	53.4165
			113	1.88333	00:01:53	1	1	0	53.7834	52.1626
			114	1.9	00:01:54	1	1	0	53.7989	53.7222
			115	1.91667	00:01:55	1	1	0	53.8136	53.6184
			116	1.93333	00:01:56	1	1	0	53.8278	54.2557
			117	1.95	00:01:57	1	1	0	53.8413	53.9182
			118	1.96667	00:01:58	1	1	0	53.8542	55.055
			119	1.98333	00:01:59	1	1	0	53.8665	52.4562
			120	2	00:02:00	1	1	0	53.8784	54.6992
			121	2.01667	00:02:01	1	1	0	53.8897	53.0773
			122	2.03333	00:02:02	1	1	0	53.9005	55.3679
			123	2.05	00:02:03	1	1	0	53.9108	53.9201
			124	2.06667	00:02:04	1	1	0	53.9207	54.7503
			125	2.08333	00:02:05	1	1	0	53.9302	54.9925
			126	2.1	00:02:06	1	1	0	53.9392	53.2096
			127	2.11667	00:02:07	1	1	0	53.9479	53.7828
			128	2.13333	00:02:08	1	1	0	53.9562	53.2569
			129	2.15	00:02:09	1	1	0	53.9641	53.9195
			130	2.16667	00:02:10	1	1	0	53.9717	53.6521
			131	2.18333	00:02:11	1	1	0	53.9789	53.8369
			132	2.2	00:02:12	1	1	0	53.9858	53.2422
			133	2.21667	00:02:13	1	1	0	53.9925	54.3774
			134	2.23333	00:02:14	1	1	0	53.9988	54.7922
			135	2.25	00:02:15	1	1	0	54.0049	54.0551
			136	2.26667	00:02:16	1	1	0	54.0107	53.863
			137	2.28333	00:02:17	1	1	0	54.0162	55.1728
			138	2.3	00:02:18	1	1	0	54.0215	53.9118
			139	2.31667	00:02:19	1	1	0	54.0266	53.3154
			140	2.33333	00:02:20	1	1	0	54.0314	52.9555
			141	2.35	00:02:21	1	1	0	54.0361	55.154
			142	2.36667	00:02:22	1	1	0	54.0405	54.5812
			143	2.38333	00:02:23	1	1	0	54.0448	53.2202
			144	2.4	00:02:24	1	1	0	54.0488	52.709
			145	2.41667	00:02:25	1	1	0	54.0527	54.6995
			146	2.43333	00:02:26	1	1	1	54.0564	55.054
			147	2.45	00:02:27	1	1	1	54.1135	55.0766
			148	2.46667	00:02:28	1	1	1	54.1699	55.3909
			149	2.48333	00:02:29	1	1	1	54.2255	55.9505
			150	2.5	00:02:30	1	1	1	54.2804	53.8565
			151	2.51667	00:02:31	1	1	1	54.3345	55.0252
			152	2.53333	00:02:32	1	1	1	54.3879	55.2187
			153	2.55	00:02:33	1	1	1	54.4406	54.6224
			154	2.56667	00:02:34	1	1	1	54.4926	53.8147
			155	2.58333	00:02:35	1	1	1	54.544	55.1906
			156	2.6	00:02:36	1	1	1	54.5946	54.9824
			157	2.61667	00:02:37	1	1	1	54.6446	55.1231
			158	2.63333	00:02:38	1	1	1	54.694	54.8476
			159	2.65	00:02:39	1	1	1	54.7427	54.873
			160	2.66667	00:02:40	1	1	1	54.7908	54.516
			161	2.68333	00:02:41	1	1	1	54.8383	55.6053
			162	2.7	00:02:42	1	1	1	54.8852	56.0832
			163	2.71667	00:02:43	1	1	1	54.9315	54.878
			164	2.73333	00:02:44	1	1	1	54.9772	54.7526
			165	2.75	00:02:45	1	1	1	55.0223	55.167
			166	2.76667	00:02:46	1	1	1	55.0669	55.4287
			167	2.78333	00:02:47	1	1	1	55.1108	53.6566
			168	2.8	00:02:48	1	1	1	55.1543	54.9819
			169	2.81667	00:02:49	1	1	1	55.1972	54.3661
			170	2.83333	00:02:50	1	1	1	55.2395	55.8135
			171	2.85	00:02:51	1	1	1	55.2814	55.5307
			172	2.86667	00:02:52	1	1	1	55.3227	54.312
			173	2.88333	00:02:53	1	1	1	55.3635	54.7744
			174	2.9	00:02:54	1	1	1	55.4038	55.5808
			175	2.91667	00:02:55	1	1	1	55.4436	55.9027
			176	2.93333	00:02:56	1	1	1	55.4829	56.8767
			177	2.95	00:02:57	1	1	1	55.5218	55.0898
			178	2.96667	00:02:58	1	1	1	55.5601	54.8495
			179	2.98333	00:02:59	1	1	1	55.598	56.687
			180	3	00:03:00	1	1	1	55.6354	56.4072
			181	3.01667	00:03:01	1	1	1	55.6724	55.2215
			182	3.03333	00:03:02	1	1	1	55.7089	57.7469
			183	3.05	00:03:03	1	1	1	55.745	55.6108
			184	3.06667	00:03:04	1	1	1	55.7806	56.011
			185	3.08333	00:03:05	1	1	1	55.8158	56.0603
			186	3.1	00:03:06	1	1	1	55.8506	55.6863
			187	3.11667	00:03:07	1	1	1	55.885	54.0661
			188	3.13333	00:03:08	1	1	1	55.919	56.0297
			189	3.15	00:03:09	1	1	1	55.9525	55.7408
			190	3.16667	00:03:10	1	1	1	55.9856	56.6942
			191	3.18333	00:03:11	1	1	1	56.0184	55.3011
			192	3.2	00:03:12	1	1	1	56.0507	56.4247
			193	3.21667	00:03:13	1	1	1	56.0827	56.661
			194	3.23333	00:03:14	1	1	1	56.1143	55.7987
			195	3.25	00:03:15	1	1	1	56.1455	58.5445
			196	3.26667	00:03:16	1	1	1	56.1763	56.1827
			197	3.28333	00:03:17	1	1	1	56.2068	56.2649
			198	3.3	00:03:18	1	1	1	56.2369	56.3253
			199	3.31667	00:03:19	1	1	1	56.2667	56.4568
			200	3.33333	00:03:20	1	1	1	56.2961	57.3215
			201	3.35	00:03:21	1	1	1	56.3251	56.9089
			202	3.36667	00:03:22	1	1	1	56.3538	55.9599
			203	3.38333	00:03:23	1	1	1	56.3822	58.218
			204	3.4	00:03:24	1	1	1	56.4102	58.0621
			205	3.41667	00:03:25	1	1	1	56.438	57.0238
			206	3.43333	00:03:26	1	1	1	56.4653	55.6987
			207	3.45	00:03:27	1	1	1	56.4924	56.4427
			208	3.46667	00:03:28	1	1	1	56.5191	55.5095
			209	3.48333	00:03:29	1	1	1	56.5455	55.0441
			210	3.5	00:03:30	1	1	1	56.5717	56.7605
			211	3.51667	00:03:31	1	1	1	56.5975	56.5925
			212	3.53333	00:03:32	1	1	1	56.623	56.7297
			213	3.55	00:03:33	1	1	1	56.6482	56.1097
			214	3.56667	00:03:34	1	1	1	56.6731	58.0524
			215	3.58333	00:03:35	1	1	1	56.6977	57.5316
			216	3.6	00:03:36	1	1	1	56.722	55.2829
			217	3.61667	00:03:37	1	1	1	56.7461	56.4684
			218	3.63333	00:03:38	1	1	1	56.7698	56.9187
			219	3.65	00:03:39	1	1	1	56.7933	58.5693
			220	3.66667	00:03:40	1	1	1	56.8165	55.3505
			221	3.68333	00:03:41	1	1	1	56.8395	55.2091
			222	3.7	00:03:42	1	1	1	56.8622	56.6928
			223	3.71667	00:03:43	1	1	1	56.8846	56.1334
			224	3.73333	00:03:44	1	1	1	56.9067	55.015
			225	3.75	00:03:45	1	1	1	56.9286	55.4851
			226	3.76667	00:03:46	1	1	1	56.9502	55.9883
			227	3.78333	00:03:47	1	1	1	56.9716	56.3039
			228	3.8	00:03:48	1	1	1	56.9928	58.7066
			229	3.81667	00:03:49	1	1	1	57.0137	57.0766
			230	3.83333	00:03:50	1	1	1	57.0343	56.9704
			231	3.85	00:03:51	1	1	1	57.0547	55.1425
			232	3.86667	00:03:52	1	1	1	57.0749	57.6005
			233	3.88333	00:03:53	1	1	1	57.0948	56.979
			234	3.9	00:03:54	1	1	1	57.1145	57.9239
			235	3.91667	00:03:55	1	1	1	57.134	56.5732
			236	3.93333	00:03:56	1	1	1	57.1533	56.8959
			237	3.95	00:03:57	1	1	1	57.1723	56.6879
			238	3.96667	00:03:58	1	1	1	57.1911	56.8748
			239	3.98333	00:03:59	1	1	1	57.2097	57.5275
			240	4	00:04:00	1	1	1	57.2281	56.0327
			241	4.01667	00:04:01	1	1	1	57.2462	56.0243
			242	4.03333	00:04:02	1	1	1	57.2642	56.635
			243	4.05	00:04:03	1	1	1	57.2819	57.8078
			244	4.06667	00:04:04	1	1	1	57.2995	59.8203
			245	4.08333	00:04:05	1	1	1	57.3168	56.4
			246	4.1	00:04:06	1	1	1	57.334	56.3884
			247	4.11667	00:04:07	1	1	1	57.3509	57.8024
			248	4.13333	00:04:08	1	1	1	57.3676	57.5166
			249	4.15	00:04:09	1	1	1	57.3842	57.2111
			250	4.16667	00:04:10	1	1	1	57.4006	55.6507
			251	4.18333	00:04:11	1	1	1	57.4167	58.6542
			252	4.2	00:04:12	1	1	1	57.4327	57.0208
			253	4.21667	00:04:13	1	1	1	57.4485	57.4965
			254	4.23333	00:04:14	1	1	1	57.4641	58.763
			255	4.25	00:04:15	1	1	1	57.4796	55.9716
			256	4.26667	00:04:16	1	1	1	57.4948	58.3415
			257	4.28333	00:04:17	1	1	1	57.5099	56.3477
			258	4.3	00:04:18	1	1	1	57.5248	58.5899
			259	4.31667	00:04:19	1	1	1	57.5396	56.939
			260	4.33333	00:04:20	1	1	1	57.5541	56.8119
			261	4.35	00:04:21	1	1	1	57.5685	56.7273
			262	4.36667	00:04:22	1	1	1	57.5828	58.9266
			263	4.38333	00:04:23	1	1	1	57.5968	56.0322
			264	4.4	00:04:24	1	1	1	57.6107	57.4427
			265	4.41667	00:04:25	1	1	1	57.6245	57.1516
			266	4.43333	00:04:26	1	1	1	57.6381	57.2134
			267	4.45	00:04:27	1	1	1	57.6515	57.7835
			268	4.46667	00:04:28	1	1	1	57.6648	58.7337
			269	4.48333	00:04:29	1	1	1	57.6779	58.111
			270	4.5	00:04:30	1	1	1	57.6909	56.2624
			271	4.51667	00:04:31	1	1	1	57.7037	58.5257
			272	4.53333	00:04:32	1	1	1	57.7164	58.2166
			273	4.55	00:04:33	1	1	1	57.7289	58.4008
			274	4.56667	00:04:34	1	1	1	57.7413	58.3639
			275	4.58333	00:04:35	1	1	1	57.7536	59.4798
			276	4.6	00:04:36	1	1	1	57.7657	58.0665
			277	4.61667	00:04:37	1	1	1	57.7776	58.4837
			278	4.63333	00:04:38	1	1	1	57.7895	59.1402
			279	4.65	00:04:39	1	1	1	57.8012	57.2135
			280	4.66667	00:04:40	1	1	1	57.8127	60.8271
			281	4.68333	00:04:41	1	1	1	57.8241	57.9717
			282	4.7	00:04:42	1	1	1	57.8354	57.9148
			283	4.71667	00:04:43	1	1	1	57.8466	57.7667
			284	4.73333	00:04:44	1	1	1	57.8576	58.5772
			285	4.75	00:04:45	1	1	1	57.8685	57.1789
			286	4.76667	00:04:46	1	1	1	57.8793	58.2372
			287	4.78333	00:04:47	1	1	1	57.89	58.746
			288	4.8	00:04:48	1	1	1	57.9005	56.6122
			289	4.81667	00:04:49	1	1	1	57.9109	58.1375
			290	4.83333	00:04:50	1	1	1	57.9212	57.301
			291	4.85	00:04:51	1	1	1	57.9314	57.855
			292	4.86667	00:04:52	1	1	1	57.9415	59.1706
			293	4.88333	00:04:53	1	1	1	57.9514	58.5309
			294	4.9	00:04:54	1	1	1	57.9612	58.3511
			295	4.91667	00:04:55	1	1	1	57.9709	58.0275
			296	4.93333	00:04:56	1	1	1	57.9806	56.2915
			297	4.95	00:04:57	1	1	1	57.9901	58.2562
			298	4.96667	00:04:58	1	1	1	57.9994	56.8216
			299	4.98333	00:04:59	1	1	1	58.0087	58.355
			300	5	00:05:00	1	1	1	58.0179	57.193
			301	5.01667	00:05:01	1	1	1	58.027	58.7907
			302	5.03333	00:05:02	1	1	1	58.0359	57.8061
			303	5.05	00:05:03	1	1	1	58.0448	58.1414
			304	5.06667	00:05:04	1	1	1	58.0535	59.2136
			305	5.08333	00:05:05	1	1	1	58.0622	58.3996
			306	5.1	00:05:06	1	1	1	58.0707	58.714
			307	5.11667	00:05:07	1	1	1	58.0792	55.6993
			308	5.13333	00:05:08	1	1	1	58.0876	56.0453
			309	5.15	00:05:09	1	1	1	58.0958	57.8669
			310	5.16667	00:05:10	1	1	1	58.104	56.0156
			311	5.18333	00:05:11	1	1	1	58.1121	57.8889
			312	5.2	00:05:12	1	1	1	58.1201	59.6139
			313	5.21667	00:05:13	1	1	1	58.128	58.2075
			314	5.23333	00:05:14	1	1	1	58.1358	59.3419
			315	5.25	00:05:15	1	1	1	58.1435	58.3936
